# Supplementary material for: Tool making cockatoos adjust the lengths but not the widths of their tools to function
Source: PLoS One. 2018 Nov 7;13(11):e0205429. doi: 10.1371/journal.pone.0205429 (PMC6221259; doi:10.1371/journal.pone.0205429)
Supplement: S2 File — (XLSX) [file pone.0205429.s002.xlsx]

## Sheet: Tool Analysis
Subject	Date (Videofile)	Time (Videofile; in sec)	Group	Test	Condition	Session	Trial	Firstuse	Sequence	Length	ToolFate	WidthP	WidthC	WidthD	Mean Tool Width	Discarded	D1	D1WidthP	D1WidthC	D1WidthD	MWidthD1	D2	D2WidthP	D2WidthC	D2WidthD	MWidthD2	D3	D3WidthP	D3WidthC	D3WidthD	MWidthD3	NUT	LengthUT1	UTW1P	UTW1C	UTW1D	Mean Width D1	Lenght Unsuccessful Tool 2 (inserted into the apparatus before tool was discarded; Length & Width nur bei Fini)	D2 Width P (in mm)	D2 Width C (in mm)	D2 Width D (in mm)	Mean Width D2	Lenght Unsuccessful Tool 3 (inserted into the apparatus before tool was discarded; Length & Width nur bei Fini)	D3 Width P (in mm)	D3 Width C (in mm)	D3 Width D (in mm)	Mean Width D3	Lenght Unsuccessful Tool 4 (inserted into the apparatus before tool was discarded; Length & Width nur bei Fini)	U4 Width Proximal (Unsuccessful tool 4; P; in mm)
Fin	2017-06-29	448	A	D	F	1	1	#REF!	#REF!	185	Successful	9.5	10	10	9.83333	NA	NA	NA	NA	NA	NA	NA	NA	NA	NA	NA	NA	NA	NA	NA	NA	NA	NA	NA	NA	NA	NA	NA	NA	NA	NA	NA	NA	NA	NA	NA	NA	NA	NA
Fin	2017-06-29	171	A	D	N	1	2	#REF!	#REF!	106	Successful	12	11	7	10	NA	NA	NA	NA	NA	NA	NA	NA	NA	NA	NA	NA	NA	NA	NA	NA	NA	NA	NA	NA	NA	NA	NA	NA	NA	NA	NA	NA	NA	NA	NA	NA	NA	NA
Fin	2017-07-09	447	A	D	F	1	3	#REF!	#REF!	200	Successful	10	10	10	10	NA	NA	NA	NA	NA	NA	NA	NA	NA	NA	NA	NA	NA	NA	NA	NA	NA	NA	NA	NA	NA	NA	NA	NA	NA	NA	NA	NA	NA	NA	NA	NA	NA	NA
Fin	2017-07-09	53	A	D	N	1	4	#REF!	#REF!	93	Successful	10	11	12	11	NA	NA	NA	NA	NA	NA	NA	NA	NA	NA	NA	NA	NA	NA	NA	NA	NA	NA	NA	NA	NA	NA	NA	NA	NA	NA	NA	NA	NA	NA	NA	NA	NA	NA
Fin	2017-07-09	523	A	D	F	1	5	#REF!	#REF!	200	Successful	11	10	10	10.3333	NA	NA	NA	NA	NA	NA	NA	NA	NA	NA	NA	NA	NA	NA	NA	NA	NA	NA	NA	NA	NA	NA	NA	NA	NA	NA	NA	NA	NA	NA	NA	NA	NA	NA
Fin	2017-07-09	71	A	D	F	1	6	#REF!	#REF!	200	Successful	10	10	12	10.6667	NA	NA	NA	NA	NA	NA	NA	NA	NA	NA	NA	NA	NA	NA	NA	NA	NA	NA	NA	NA	NA	NA	NA	NA	NA	NA	NA	NA	NA	NA	NA	NA	NA	NA
Fin	2017-07-09	84	A	D	N	1	7	#REF!	#REF!	91	Successful	10.5	9	10	9.83333	NA	NA	NA	NA	NA	NA	NA	NA	NA	NA	NA	NA	NA	NA	NA	NA	NA	NA	NA	NA	NA	NA	NA	NA	NA	NA	NA	NA	NA	NA	NA	NA	NA	NA
Fin	2017-07-09	48	A	D	N	1	8	#REF!	#REF!	80	Successful	10	11	10	10.3333	NA	NA	NA	NA	NA	NA	NA	NA	NA	NA	NA	NA	NA	NA	NA	NA	NA	NA	NA	NA	NA	NA	NA	NA	NA	NA	NA	NA	NA	NA	NA	NA	NA	NA
Fin	2017-07-09	71	A	D	F	1	9	#REF!	#REF!	200	Successful	11.5	11	12.5	11.6667	NA	NA	NA	NA	NA	NA	NA	NA	NA	NA	NA	NA	NA	NA	NA	NA	NA	NA	NA	NA	NA	NA	NA	NA	NA	NA	NA	NA	NA	NA	NA	NA	NA	NA
Fin	2017-07-09	74	A	D	N	1	10	#REF!	#REF!	181	Successful	10	11.5	10.5	10.6667	NA	NA	NA	NA	NA	NA	NA	NA	NA	NA	NA	NA	NA	NA	NA	NA	NA	NA	NA	NA	NA	NA	NA	NA	NA	NA	NA	NA	NA	NA	NA	NA	NA	NA
Fin	2017-07-09	108	A	D	N	2	1	#REF!	#REF!	61	Successful	12	12	10.5	11.5	NA	NA	NA	NA	NA	NA	NA	NA	NA	NA	NA	NA	NA	NA	NA	NA	NA	NA	NA	NA	NA	NA	NA	NA	NA	NA	NA	NA	NA	NA	NA	NA	NA	NA
Fin	2017-07-12	708	A	D	F	2	2	#REF!	#REF!	200	Successful	10	11	9.5	10.1667	NA	NA	NA	NA	NA	NA	NA	NA	NA	NA	NA	NA	NA	NA	NA	NA	NA	NA	NA	NA	NA	NA	NA	NA	NA	NA	NA	NA	NA	NA	NA	NA	NA	NA
Fin	2017-07-12	143	A	D	N	2	3	#REF!	#REF!	95	Successful	11	11	11	11	NA	NA	NA	NA	NA	NA	NA	NA	NA	NA	NA	NA	NA	NA	NA	NA	NA	NA	NA	NA	NA	NA	NA	NA	NA	NA	NA	NA	NA	NA	NA	NA	NA	NA
Fin	2017-07-12	383	A	D	F	2	4	#REF!	#REF!	200	Successful	10	11	11	10.6667	NA	NA	NA	NA	NA	NA	NA	NA	NA	NA	NA	NA	NA	NA	NA	NA	NA	NA	NA	NA	NA	NA	NA	NA	NA	NA	NA	NA	NA	NA	NA	NA	NA	NA
Fin	2017-07-12	114	A	D	F	2	5	#REF!	#REF!	177	Successful	13	10	11	11.3333	NA	NA	NA	NA	NA	NA	NA	NA	NA	NA	NA	NA	NA	NA	NA	NA	NA	NA	NA	NA	NA	NA	NA	NA	NA	NA	NA	NA	NA	NA	NA	NA	NA	NA
Fin	2017-07-12	125	A	D	N	2	6	#REF!	#REF!	131	Successful	13	12	10	11.6667	NA	NA	NA	NA	NA	NA	NA	NA	NA	NA	NA	NA	NA	NA	NA	NA	NA	NA	NA	NA	NA	NA	NA	NA	NA	NA	NA	NA	NA	NA	NA	NA	NA	NA
Fin	2017-07-12	324	A	D	N	2	7	#REF!	#REF!	114	Successful	10.5	12	11	11.1667	NA	NA	NA	NA	NA	NA	NA	NA	NA	NA	NA	NA	NA	NA	NA	NA	NA	NA	NA	NA	NA	NA	NA	NA	NA	NA	NA	NA	NA	NA	NA	NA	NA	NA
Fin	2017-07-12	89	A	D	F	2	8	#REF!	#REF!	193	Successful	10	10	11	10.3333	NA	NA	NA	NA	NA	NA	NA	NA	NA	NA	NA	NA	NA	NA	NA	NA	NA	NA	NA	NA	NA	NA	NA	NA	NA	NA	NA	NA	NA	NA	NA	NA	NA	NA
Fin	2017-07-12	191	A	D	F	2	9	#REF!	#REF!	186	Successful	11	9	10	10	NA	NA	NA	NA	NA	NA	NA	NA	NA	NA	NA	NA	NA	NA	NA	NA	NA	NA	NA	NA	NA	NA	NA	NA	NA	NA	NA	NA	NA	NA	NA	NA	NA	NA
Fin	2017-07-12	49	A	D	N	2	10	#REF!	#REF!	118	Successful	9	12	12.5	11.1667	NA	NA	NA	NA	NA	NA	NA	NA	NA	NA	NA	NA	NA	NA	NA	NA	NA	NA	NA	NA	NA	NA	NA	NA	NA	NA	NA	NA	NA	NA	NA	NA	NA	NA
Fin	2017-07-12	122	A	D	F	3	1	#REF!	#REF!	194	Successful	14	10	9	11	NA	NA	NA	NA	NA	NA	NA	NA	NA	NA	NA	NA	NA	NA	NA	NA	NA	NA	NA	NA	NA	NA	NA	NA	NA	NA	NA	NA	NA	NA	NA	NA	NA	NA
Fin	2017-07-12	85	A	D	N	3	2	#REF!	#REF!	95	Successful	10	12	11	11	NA	NA	NA	NA	NA	NA	NA	NA	NA	NA	NA	NA	NA	NA	NA	NA	NA	NA	NA	NA	NA	NA	NA	NA	NA	NA	NA	NA	NA	NA	NA	NA	NA	NA
Fin	2017-07-12	64	A	D	N	3	3	#REF!	#REF!	113	Successful	11	13	14.5	12.8333	NA	NA	NA	NA	NA	NA	NA	NA	NA	NA	NA	NA	NA	NA	NA	NA	NA	NA	NA	NA	NA	NA	NA	NA	NA	NA	NA	NA	NA	NA	NA	NA	NA	NA
Fin	2017-07-20	269	A	D	F	3	4	#REF!	#REF!	200	Successful	13.5	11	11	11.8333	NA	NA	NA	NA	NA	NA	NA	NA	NA	NA	NA	NA	NA	NA	NA	NA	NA	NA	NA	NA	NA	NA	NA	NA	NA	NA	NA	NA	NA	NA	NA	NA	NA	NA
Fin	2017-07-20	93	A	D	F	3	5	#REF!	#REF!	200	Successful	11	10.5	12	11.1667	NA	NA	NA	NA	NA	NA	NA	NA	NA	NA	NA	NA	NA	NA	NA	NA	NA	NA	NA	NA	NA	NA	NA	NA	NA	NA	NA	NA	NA	NA	NA	NA	NA	NA
Fin	2017-07-20	107	A	D	N	3	6	#REF!	#REF!	200	Successful	12	10	12	11.3333	NA	NA	NA	NA	NA	NA	NA	NA	NA	NA	NA	NA	NA	NA	NA	NA	NA	NA	NA	NA	NA	NA	NA	NA	NA	NA	NA	NA	NA	NA	NA	NA	NA	NA
Fin	2017-07-20	84	A	D	N	3	7	#REF!	#REF!	200	Successful	10	10	11	10.3333	NA	NA	NA	NA	NA	NA	NA	NA	NA	NA	NA	NA	NA	NA	NA	NA	NA	NA	NA	NA	NA	NA	NA	NA	NA	NA	NA	NA	NA	NA	NA	NA	NA	NA
Fin	2017-07-20	89	A	D	F	3	8	#REF!	#REF!	200	Successful	10.5	10	10	10.1667	NA	NA	NA	NA	NA	NA	NA	NA	NA	NA	NA	NA	NA	NA	NA	NA	NA	NA	NA	NA	NA	NA	NA	NA	NA	NA	NA	NA	NA	NA	NA	NA	NA	NA
Fin	2017-07-20	119	A	D	N	3	9	#REF!	#REF!	200	Successful	11	10	13	11.3333	NA	NA	NA	NA	NA	NA	NA	NA	NA	NA	NA	NA	NA	NA	NA	NA	NA	NA	NA	NA	NA	NA	NA	NA	NA	NA	NA	NA	NA	NA	NA	NA	NA	NA
Fin	2017-07-20	88	A	D	F	3	10	#REF!	#REF!	200	Successful	10	10	10.5	10.1667	NA	NA	NA	NA	NA	NA	NA	NA	NA	NA	NA	NA	NA	NA	NA	NA	NA	NA	NA	NA	NA	NA	NA	NA	NA	NA	NA	NA	NA	NA	NA	NA	NA	NA
Fin	2017-07-20	70	A	D	N	4	1	#REF!	#REF!	191	Successful	11	10	11.5	10.8333	NA	NA	NA	NA	NA	NA	NA	NA	NA	NA	NA	NA	NA	NA	NA	NA	NA	NA	NA	NA	NA	NA	NA	NA	NA	NA	NA	NA	NA	NA	NA	NA	NA	NA
Fin	2017-07-20	94	A	D	F	4	2	#REF!	#REF!	191	Successful	13	11.5	10	11.5	NA	NA	NA	NA	NA	NA	NA	NA	NA	NA	NA	NA	NA	NA	NA	NA	NA	NA	NA	NA	NA	NA	NA	NA	NA	NA	NA	NA	NA	NA	NA	NA	NA	NA
Fin	2017-07-20	104	A	D	F	4	3	#REF!	#REF!	200	Successful	8	10	10	9.33333	NA	NA	NA	NA	NA	NA	NA	NA	NA	NA	NA	NA	NA	NA	NA	NA	NA	NA	NA	NA	NA	NA	NA	NA	NA	NA	NA	NA	NA	NA	NA	NA	NA	NA
Fin	2017-07-22	86	A	D	N	4	4	#REF!	#REF!	200	Successful	10	9	9.5	9.5	NA	NA	NA	NA	NA	NA	NA	NA	NA	NA	NA	NA	NA	NA	NA	NA	NA	NA	NA	NA	NA	NA	NA	NA	NA	NA	NA	NA	NA	NA	NA	NA	NA	NA
Fin	2017-07-22	90	A	D	F	4	5	#REF!	#REF!	200	Successful	10	10	9.5	9.83333	NA	NA	NA	NA	NA	NA	NA	NA	NA	NA	NA	NA	NA	NA	NA	NA	NA	NA	NA	NA	NA	NA	NA	NA	NA	NA	NA	NA	NA	NA	NA	NA	NA	NA
Fin	2017-07-22	105	A	D	N	4	6	#REF!	#REF!	200	Successful	14	12	11	12.3333	NA	NA	NA	NA	NA	NA	NA	NA	NA	NA	NA	NA	NA	NA	NA	NA	NA	NA	NA	NA	NA	NA	NA	NA	NA	NA	NA	NA	NA	NA	NA	NA	NA	NA
Fin	2017-07-22	97	A	D	N	4	7	#REF!	#REF!	200	Successful	10	10.5	10	10.1667	NA	NA	NA	NA	NA	NA	NA	NA	NA	NA	NA	NA	NA	NA	NA	NA	NA	NA	NA	NA	NA	NA	NA	NA	NA	NA	NA	NA	NA	NA	NA	NA	NA	NA
Fin	2017-07-22	84	A	D	F	4	8	#REF!	#REF!	200	Successful	12	11	11.5	11.5	NA	NA	NA	NA	NA	NA	NA	NA	NA	NA	NA	NA	NA	NA	NA	NA	NA	NA	NA	NA	NA	NA	NA	NA	NA	NA	NA	NA	NA	NA	NA	NA	NA	NA
Fin	2017-07-22	103	A	D	F	4	9	#REF!	#REF!	200	Successful	10	10	10	10	NA	NA	NA	NA	NA	NA	NA	NA	NA	NA	NA	NA	NA	NA	NA	NA	NA	NA	NA	NA	NA	NA	NA	NA	NA	NA	NA	NA	NA	NA	NA	NA	NA	NA
Fin	2017-07-22	59	A	D	N	4	10	#REF!	#REF!	200	Successful	10	12	10	10.6667	NA	NA	NA	NA	NA	NA	NA	NA	NA	NA	NA	NA	NA	NA	NA	NA	NA	NA	NA	NA	NA	NA	NA	NA	NA	NA	NA	NA	NA	NA	NA	NA	NA	NA
Fin	2017-07-22	86	A	D	F	5	1	#REF!	#REF!	200	Successful	11	10	12	11	NA	NA	NA	NA	NA	NA	NA	NA	NA	NA	NA	NA	NA	NA	NA	NA	NA	NA	NA	NA	NA	NA	NA	NA	NA	NA	NA	NA	NA	NA	NA	NA	NA	NA
Fin	2017-07-22	103	A	D	F	5	2	#REF!	#REF!	200	Successful	11	10	11	10.6667	NA	NA	NA	NA	NA	NA	NA	NA	NA	NA	NA	NA	NA	NA	NA	NA	NA	NA	NA	NA	NA	NA	NA	NA	NA	NA	NA	NA	NA	NA	NA	NA	NA	NA
Fin	2017-07-22	71	A	D	N	5	3	#REF!	#REF!	200	Successful	11	10	10	10.3333	NA	NA	NA	NA	NA	NA	NA	NA	NA	NA	NA	NA	NA	NA	NA	NA	NA	NA	NA	NA	NA	NA	NA	NA	NA	NA	NA	NA	NA	NA	NA	NA	NA	NA
Fin	2017-07-22	72	A	D	N	5	4	#REF!	#REF!	200	Successful	11	11	10.5	10.8333	NA	NA	NA	NA	NA	NA	NA	NA	NA	NA	NA	NA	NA	NA	NA	NA	NA	NA	NA	NA	NA	NA	NA	NA	NA	NA	NA	NA	NA	NA	NA	NA	NA	NA
Fin	2017-07-28	66	A	D	F	5	5	#REF!	#REF!	200	Successful	10.5	11	11	10.8333	NA	NA	NA	NA	NA	NA	NA	NA	NA	NA	NA	NA	NA	NA	NA	NA	NA	NA	NA	NA	NA	NA	NA	NA	NA	NA	NA	NA	NA	NA	NA	NA	NA	NA
Fin	2017-07-28	59	A	D	N	5	6	#REF!	#REF!	135	Successful	11	10	10.5	10.5	1	73	10	10	7	9	NA	NA	NA	NA	NA	NA	NA	NA	NA	NA	NA	NA	NA	NA	NA	NA	NA	NA	NA	NA	NA	NA	NA	NA	NA	NA	NA	NA
Fin	2017-07-28	71	A	D	F	5	7	#REF!	#REF!	200	Successful	7	10	11	9.33333	NA	NA	NA	NA	NA	NA	NA	NA	NA	NA	NA	NA	NA	NA	NA	NA	NA	NA	NA	NA	NA	NA	NA	NA	NA	NA	NA	NA	NA	NA	NA	NA	NA	NA
Fin	2017-07-28	550	A	D	N	5	8	#REF!	#REF!	99	Successful	11	11	9	10.3333	4	200	10	12	11	11	200	11	12	11	11.3333	53	12	11.5	11	11.5	1	200	12	9	11.5	10.8333	NA	NA	NA	NA	NA	NA	NA	NA	NA	NA	NA	NA
Fin	2017-07-28	43	A	D	N	5	9	#REF!	#REF!	83.5	Successful	9	11.5	12	10.8333	NA	NA	NA	NA	NA	NA	NA	NA	NA	NA	NA	NA	NA	NA	NA	NA	NA	NA	NA	NA	NA	NA	NA	NA	NA	NA	NA	NA	NA	NA	NA	NA	NA	NA
Fin	2017-07-28	60	A	D	F	5	10	#REF!	#REF!	200	Successful	9	12	11	10.6667	NA	NA	NA	NA	NA	NA	NA	NA	NA	NA	NA	NA	NA	NA	NA	NA	NA	NA	NA	NA	NA	NA	NA	NA	NA	NA	NA	NA	NA	NA	NA	NA	NA	NA
Fin	2017-07-28	82	A	D	F	6	1	#REF!	#REF!	200	Successful	11	10	11	10.6667	NA	NA	NA	NA	NA	NA	NA	NA	NA	NA	NA	NA	NA	NA	NA	NA	NA	NA	NA	NA	NA	NA	NA	NA	NA	NA	NA	NA	NA	NA	NA	NA	NA	NA
Fin	2017-07-28	36	A	D	N	6	2	#REF!	#REF!	76.5	Successful	9.5	11	7	9.16667	NA	NA	NA	NA	NA	NA	NA	NA	NA	NA	NA	NA	NA	NA	NA	NA	NA	NA	NA	NA	NA	NA	NA	NA	NA	NA	NA	NA	NA	NA	NA	NA	NA	NA
Fin	2017-07-28	221	A	D	F	6	3	#REF!	#REF!	174	Successful	5	8	11	8	1	96	9	10	8	9	NA	NA	NA	NA	NA	NA	NA	NA	NA	NA	2	127	10	9	10	9.66667	107	13	9	9	10.3333	NA	NA	NA	NA	NA	NA	NA
Fin	2017-07-28	71	A	D	N	6	4	#REF!	#REF!	79	Successful	13	9	5	9	2	49	9	11	9.5	9.83333	51	9.5	10	10.5	10	NA	NA	NA	NA	NA	NA	NA	NA	NA	NA	NA	NA	NA	NA	NA	NA	NA	NA	NA	NA	NA	NA	NA
Fin	2017-07-30	51	A	D	N	6	5	#REF!	#REF!	81	Successful	12	10.5	8	10.1667	1	41	9	11.5	10	10.1667	NA	NA	NA	NA	NA	NA	NA	NA	NA	NA	NA	NA	NA	NA	NA	NA	NA	NA	NA	NA	NA	NA	NA	NA	NA	NA	NA	NA
Fin	2017-07-30	900	A	D	F	6	6	#REF!	#REF!	NA	Successful	NA	NA	NA	NA	14	86	9	9	11	9.66667	49	10	12	9.5	10.5	108	12	8	8	9.33333	5	42	12.5	13	6	10.5	46	NA	NA	NA	NA	51	NA	NA	NA	NA	144	NA
Fin	2017-07-30	149	A	D	F	6	7	#REF!	#REF!	191	Successful	12	8.5	11	10.5	6	69	12	9	11	10.6667	65	10	12.5	10	10.8333	36	6	8.5	12	8.83333	1	76	7	9	9	8.33333	NA	NA	NA	NA	NA	NA	NA	NA	NA	NA	NA	NA
Fin	2017-07-30	92	A	D	N	6	8	#REF!	#REF!	151	Successful	9.5	8	9	8.83333	3	141	11.5	9.5	8.5	9.83333	45	7	8	7	7.33333	51	10	10	6	8.66667	NA	NA	NA	NA	NA	NA	NA	NA	NA	NA	NA	NA	NA	NA	NA	NA	NA	NA
Fin	2017-07-30	51	A	D	N	6	9	#REF!	#REF!	98	Successful	12	10	7.5	9.83333	2	31	8	11	12	10.3333	64.5	8	10	11	9.66667	NA	NA	NA	NA	NA	NA	NA	NA	NA	NA	NA	NA	NA	NA	NA	NA	NA	NA	NA	NA	NA	NA	NA
Fin	2017-07-30	476	A	D	F	6	10	#REF!	#REF!	162	Successful	8	10	10.5	9.5	NA	NA	NA	NA	NA	NA	NA	NA	NA	NA	NA	NA	NA	NA	NA	NA	2	168	10	7	5	7.33333	165	9.5	5	4	6.16667	NA	NA	NA	NA	NA	NA	NA
Fin	2017-08-01	74	A	W	L	7	1	#REF!	#REF!	132	Successful	9	7	6	7.33333	NA	NA	NA	NA	NA	NA	NA	NA	NA	NA	NA	NA	NA	NA	NA	NA	NA	NA	NA	NA	NA	NA	NA	NA	NA	NA	NA	NA	NA	NA	NA	NA	NA	NA
Fin	2017-08-01	97	A	W	S	7	2	#REF!	#REF!	183	Successful	9	5.5	5	6.5	NA	NA	NA	NA	NA	NA	NA	NA	NA	NA	NA	NA	NA	NA	NA	NA	NA	NA	NA	NA	NA	NA	NA	NA	NA	NA	NA	NA	NA	NA	NA	NA	NA	NA
Fin	2017-08-01	902	A	W	S	7	3	#REF!	#REF!	NA	Successful	NA	NA	NA	NA	6	82	12.5	16	13	13.8333	120	14	11.5	11	12.1667	64	10.5	11	11	10.8333	6	68.5	11	10.5	8	9.83333	102	11	11	9	10.3333	98.5	10	10	10.5	10.1667	NA	12
Fin	2017-08-01	101	A	W	L	7	4	#REF!	#REF!	165	Successful	11	10	10	10.3333	1	46.5	9	9	5.5	7.83333	NA	NA	NA	NA	NA	NA	NA	NA	NA	NA	1	98.5	11	8.5	9	9.5	NA	NA	NA	NA	NA	NA	NA	NA	NA	NA	NA	NA
Fin	2017-08-01	48	A	W	S	7	5	#REF!	#REF!	200	Successful	10.5	5	6	7.16667	NA	NA	NA	NA	NA	NA	NA	NA	NA	NA	NA	NA	NA	NA	NA	NA	NA	NA	NA	NA	NA	NA	NA	NA	NA	NA	NA	NA	NA	NA	NA	NA	NA	NA
Fin	2017-08-01	46	A	W	L	7	6	#REF!	#REF!	200	Successful	10	8	10.5	9.5	NA	NA	NA	NA	NA	NA	NA	NA	NA	NA	NA	NA	NA	NA	NA	NA	NA	NA	NA	NA	NA	NA	NA	NA	NA	NA	NA	NA	NA	NA	NA	NA	NA	NA
Fin	2017-08-01	38	A	W	L	7	7	#REF!	#REF!	114	Successful	10	11	8	9.66667	NA	NA	NA	NA	NA	NA	NA	NA	NA	NA	NA	NA	NA	NA	NA	NA	NA	NA	NA	NA	NA	NA	NA	NA	NA	NA	NA	NA	NA	NA	NA	NA	NA	NA
Fin	2017-08-01	295	A	W	S	7	8	#REF!	#REF!	157	Successful	10	8	9	9	2	99	10.5	11.5	4	8.66667	43	12	16	13	13.6667	NA	NA	NA	NA	NA	2	104	7	8	10.5	8.5	52	9	8	11	9.33333	NA	NA	NA	NA	NA	NA	NA
Fin	2017-08-01	68	A	W	L	7	9	#REF!	#REF!	200	Successful	6.5	6	9	7.16667	NA	NA	NA	NA	NA	NA	NA	NA	NA	NA	NA	NA	NA	NA	NA	NA	NA	NA	NA	NA	NA	NA	NA	NA	NA	NA	NA	NA	NA	NA	NA	NA	NA	NA
Fin	2017-08-04	901	A	W	S	7	10	#REF!	#REF!	NA	Successful	NA	NA	NA	NA	8	78	12	10.5	9	10.5	200	12	10	12	11.3333	60	12	12	8.5	10.8333	11	85	12.5	11.5	15.5	13.1667	126	9	10.5	7	8.83333	200	12	10.5	10	10.8333	NA	12
Fin	2017-08-04	63	A	W	S	8	1	#REF!	#REF!	138	Successful	10	6	5	7	NA	NA	NA	NA	NA	NA	NA	NA	NA	NA	NA	NA	NA	NA	NA	NA	NA	NA	NA	NA	NA	NA	NA	NA	NA	NA	NA	NA	NA	NA	NA	NA	NA	NA
Fin	2017-08-04	89	A	W	L	8	2	#REF!	#REF!	194	Successful	10	9.5	10	9.83333	2	54	10	10.5	9.5	10	69	9	7	10	8.66667	NA	NA	NA	NA	NA	NA	NA	NA	NA	NA	NA	NA	NA	NA	NA	NA	NA	NA	NA	NA	NA	NA	NA
Fin	2017-08-04	901	A	W	S	8	3	#REF!	#REF!	NA	Successful	NA	NA	NA	NA	8	41	11	10	11	10.6667	140	12	11.5	11.5	11.6667	107	12	11.5	10	11.1667	4	162	10	10	12	10.6667	134.5	10.5	12	10	10.8333	NA	12	11.5	10	11.1667	NA	18
Fin	2017-08-04	53	A	W	L	8	4	#REF!	#REF!	200	Successful	10	11	11	10.6667	NA	NA	NA	NA	NA	NA	NA	NA	NA	NA	NA	NA	NA	NA	NA	NA	NA	NA	NA	NA	NA	NA	NA	NA	NA	NA	NA	NA	NA	NA	NA	NA	NA	NA
Fin	2017-08-04	147	A	W	S	8	5	#REF!	#REF!	199	Successful	10	9	5	8	NA	NA	NA	NA	NA	NA	NA	NA	NA	NA	NA	NA	NA	NA	NA	NA	1	200	12	9	8	9.66667	NA	NA	NA	NA	NA	NA	NA	NA	NA	NA	NA	NA
Fin	2017-08-04	95	A	W	S	8	6	#REF!	#REF!	124	Successful	10	9	7	8.66667	1	200	12.5	10.5	10	11	NA	NA	NA	NA	NA	NA	NA	NA	NA	NA	NA	NA	NA	NA	NA	NA	NA	NA	NA	NA	NA	NA	NA	NA	NA	NA	NA	NA
Fin	2017-08-04	118	A	W	L	8	7	#REF!	#REF!	200	Successful	9	9.5	10	9.5	NA	NA	NA	NA	NA	NA	NA	NA	NA	NA	NA	NA	NA	NA	NA	NA	1	91	9	10	5	8	NA	NA	NA	NA	NA	NA	NA	NA	NA	NA	NA	NA
Fin	2017-08-04	72	A	W	L	8	8	#REF!	#REF!	200	Successful	10	9	9.5	9.5	NA	NA	NA	NA	NA	NA	NA	NA	NA	NA	NA	NA	NA	NA	NA	NA	NA	NA	NA	NA	NA	NA	NA	NA	NA	NA	NA	NA	NA	NA	NA	NA	NA	NA
Fin	2017-08-04	84	A	W	S	8	9	#REF!	#REF!	200	Successful	8	5	10	7.66667	NA	NA	NA	NA	NA	NA	NA	NA	NA	NA	NA	NA	NA	NA	NA	NA	NA	NA	NA	NA	NA	NA	NA	NA	NA	NA	NA	NA	NA	NA	NA	NA	NA	NA
Fin	2017-08-04	50	A	W	L	8	10	#REF!	#REF!	134	Successful	10	8	5	7.66667	NA	NA	NA	NA	NA	NA	NA	NA	NA	NA	NA	NA	NA	NA	NA	NA	NA	NA	NA	NA	NA	NA	NA	NA	NA	NA	NA	NA	NA	NA	NA	NA	NA	NA
Fin	2017-08-05	107	A	W	L	9	1	#REF!	#REF!	200	Successful	8	10	10	9.33333	NA	NA	NA	NA	NA	NA	NA	NA	NA	NA	NA	NA	NA	NA	NA	NA	NA	NA	NA	NA	NA	NA	NA	NA	NA	NA	NA	NA	NA	NA	NA	NA	NA	NA
Fin	2017-08-05	608	A	W	S	9	2	#REF!	#REF!	200	Successful	10	7	9	8.66667	3	200	12	10.5	11	11.1667	79	12.5	12	10.5	11.6667	118	11.5	9	9	9.83333	4	199.5	10	9	11	10	76	11	10	6	9	200	13	8.5	11.5	11	NA	12
Fin	2017-08-05	610	A	W	S	9	3	#REF!	#REF!	200	Successful	9	10	9	9.33333	9	199	10	10	11	10.3333	125.5	11.5	10	10.5	10.6667	78	12.5	11	10.5	11.3333	NA	NA	NA	NA	NA	NA	NA	NA	NA	NA	NA	NA	NA	NA	NA	NA	NA	NA
Fin	2017-08-05	50	A	W	L	9	4	#REF!	#REF!	200	Successful	10	9.5	9.5	9.66667	NA	NA	NA	NA	NA	NA	NA	NA	NA	NA	NA	NA	NA	NA	NA	NA	NA	NA	NA	NA	NA	NA	NA	NA	NA	NA	NA	NA	NA	NA	NA	NA	NA	NA
Fin	2017-08-05	53	A	W	L	9	5	#REF!	#REF!	200	Successful	11	11	11.5	11.1667	NA	NA	NA	NA	NA	NA	NA	NA	NA	NA	NA	NA	NA	NA	NA	NA	NA	NA	NA	NA	NA	NA	NA	NA	NA	NA	NA	NA	NA	NA	NA	NA	NA	NA
Fin	2017-08-05	807	A	W	S	9	6	#REF!	#REF!	198.5	Successful	11	9	10	10	14	200	11	9.5	13	11.1667	112	11	9	10	10	200	11.5	11	11	11.1667	NA	NA	NA	NA	NA	NA	NA	NA	NA	NA	NA	NA	NA	NA	NA	NA	NA	NA
Fin	2017-08-05	46	A	W	L	9	7	#REF!	#REF!	200	Successful	11	11	11	11	NA	NA	NA	NA	NA	NA	NA	NA	NA	NA	NA	NA	NA	NA	NA	NA	NA	NA	NA	NA	NA	NA	NA	NA	NA	NA	NA	NA	NA	NA	NA	NA	NA	NA
Fin	2017-08-05	92	A	W	S	9	8	#REF!	#REF!	200	Successful	10	9.5	9	9.5	NA	NA	NA	NA	NA	NA	NA	NA	NA	NA	NA	NA	NA	NA	NA	NA	1	200	11	10	12	11	NA	NA	NA	NA	NA	NA	NA	NA	NA	NA	NA	NA
Fin	2017-08-05	734	A	W	S	9	9	#REF!	#REF!	118	Successful	9	9	11	9.66667	14	200	11.5	10.5	10	10.6667	200	12.5	8.4	11.5	10.8	139.5	10	11	10.5	10.5	NA	NA	NA	NA	NA	NA	NA	NA	NA	NA	NA	NA	NA	NA	NA	NA	NA	NA
Fin	2017-08-05	48	A	W	L	9	10	#REF!	#REF!	200	Successful	11	10	12	11	NA	NA	NA	NA	NA	NA	NA	NA	NA	NA	NA	NA	NA	NA	NA	NA	NA	NA	NA	NA	NA	NA	NA	NA	NA	NA	NA	NA	NA	NA	NA	NA	NA	NA
Fin	2017-08-08	49	A	W	L	10	1	#REF!	#REF!	200	Successful	9	11	13.5	11.1667	NA	NA	NA	NA	NA	NA	NA	NA	NA	NA	NA	NA	NA	NA	NA	NA	NA	NA	NA	NA	NA	NA	NA	NA	NA	NA	NA	NA	NA	NA	NA	NA	NA	NA
Fin	2017-08-08	58	A	W	L	10	2	#REF!	#REF!	200	Successful	9.5	10	8.5	9.33333	NA	NA	NA	NA	NA	NA	NA	NA	NA	NA	NA	NA	NA	NA	NA	NA	NA	NA	NA	NA	NA	NA	NA	NA	NA	NA	NA	NA	NA	NA	NA	NA	NA	NA
Fin	2017-08-08	87	A	W	S	10	3	#REF!	#REF!	176	Successful	9	10	8	9	NA	NA	NA	NA	NA	NA	NA	NA	NA	NA	NA	NA	NA	NA	NA	NA	NA	NA	NA	NA	NA	NA	NA	NA	NA	NA	NA	NA	NA	NA	NA	NA	NA	NA
Fin	2017-08-08	130	A	W	L	10	4	#REF!	#REF!	199	Successful	11	10	8	9.66667	2	199	8	12	9	9.66667	76	12	11	10	11	NA	NA	NA	NA	NA	1	63	10	10.5	9	9.83333	NA	NA	NA	NA	NA	NA	NA	NA	NA	NA	NA	NA
Fin	2017-08-08	224	A	W	S	10	5	#REF!	#REF!	189	Successful	10	10	10	10	NA	NA	NA	NA	NA	NA	NA	NA	NA	NA	NA	NA	NA	NA	NA	NA	2	199	9	8	8.5	8.5	199	13	9.5	13	11.8333	NA	NA	NA	NA	NA	NA	NA
Fin	2017-08-08	61	A	W	L	10	6	#REF!	#REF!	192	Successful	9	9	10	9.33333	NA	NA	NA	NA	NA	NA	NA	NA	NA	NA	NA	NA	NA	NA	NA	NA	NA	NA	NA	NA	NA	NA	NA	NA	NA	NA	NA	NA	NA	NA	NA	NA	NA	NA
Fin	2017-08-08	901	A	W	S	10	7	#REF!	#REF!	NA	Successful	NA	NA	NA	NA	8	199	11	10	8	9.66667	179	13	11.5	13	12.5	28	11	12.5	16	13.1667	8	140.5	14	10	9.5	11.1667	62	11	9	10.5	10.1667	NA	12	12	11	11.6667	NA	13
Fin	2017-08-08	45	A	W	L	10	8	#REF!	#REF!	200	Successful	10	10.5	11	10.5	NA	NA	NA	NA	NA	NA	NA	NA	NA	NA	NA	NA	NA	NA	NA	NA	NA	NA	NA	NA	NA	NA	NA	NA	NA	NA	NA	NA	NA	NA	NA	NA	NA	NA
Fin	2017-08-08	930	A	W	S	10	9	#REF!	#REF!	NA	Successful	NA	NA	NA	NA	13	199	12	9	10	10.3333	199.5	12	10	13	11.6667	100	11	10	10.5	10.5	NA	NA	NA	NA	NA	NA	NA	NA	NA	NA	NA	NA	NA	NA	NA	NA	NA	NA
Fin	2017-08-08	55	A	W	S	10	10	#REF!	#REF!	199	Successful	11	7.5	8.5	9	NA	NA	NA	NA	NA	NA	NA	NA	NA	NA	NA	NA	NA	NA	NA	NA	NA	NA	NA	NA	NA	NA	NA	NA	NA	NA	NA	NA	NA	NA	NA	NA	NA	NA
Fin	2017-08-12	44	A	W	L	11	1	#REF!	#REF!	199	Successful	11	10	10	10.3333	NA	NA	NA	NA	NA	NA	NA	NA	NA	NA	NA	NA	NA	NA	NA	NA	NA	NA	NA	NA	NA	NA	NA	NA	NA	NA	NA	NA	NA	NA	NA	NA	NA	NA
Fin	2017-08-12	902	A	W	S	11	2	#REF!	#REF!	NA	Successful	NA	NA	NA	NA	15	114	6	9.5	12	9.16667	124	9	11.5	8	9.5	81	9	10	12	10.3333	NA	NA	NA	NA	NA	NA	NA	NA	NA	NA	NA	NA	NA	NA	NA	NA	NA	NA
Fin	2017-08-12	53	A	W	L	11	3	#REF!	#REF!	200	Successful	9.5	11	11	10.5	NA	NA	NA	NA	NA	NA	NA	NA	NA	NA	NA	NA	NA	NA	NA	NA	NA	NA	NA	NA	NA	NA	NA	NA	NA	NA	NA	NA	NA	NA	NA	NA	NA	NA
Fin	2017-08-12	900	A	W	S	11	4	#REF!	#REF!	NA	Successful	NA	NA	NA	NA	2	72	12	11	12	11.6667	200	12	11	11.5	11.5	NA	NA	NA	NA	NA	8	200	12	9.5	10	10.5	200	10	11	10	10.3333	200	11	8.5	9	9.5	NA	11
Fin	2017-08-12	46	A	W	L	11	5	#REF!	#REF!	200	Successful	11	10	10	10.3333	NA	NA	NA	NA	NA	NA	NA	NA	NA	NA	NA	NA	NA	NA	NA	NA	NA	NA	NA	NA	NA	NA	NA	NA	NA	NA	NA	NA	NA	NA	NA	NA	NA	NA
Fin	2017-08-12	910	A	W	S	11	6	#REF!	#REF!	NA	Successful	NA	NA	NA	NA	14	200	12	11	11	11.3333	200	11	9.5	10	10.1667	200	12	12	11	11.6667	NA	NA	NA	NA	NA	NA	NA	NA	NA	NA	NA	NA	NA	NA	NA	NA	NA	NA
Fin	2017-08-12	912	A	W	S	11	7	#REF!	#REF!	NA	Successful	NA	NA	NA	NA	9	58	11	11.5	13	11.8333	48	11	11.5	11	11.1667	146	11.5	10.5	12	11.3333	7	200	9	10	10	9.66667	200	10	10	10	10	200	11	9	12	10.6667	NA	14
Fin	2017-08-12	53	A	W	L	11	8	#REF!	#REF!	200	Successful	11	10	11	10.6667	NA	NA	NA	NA	NA	NA	NA	NA	NA	NA	NA	NA	NA	NA	NA	NA	NA	NA	NA	NA	NA	NA	NA	NA	NA	NA	NA	NA	NA	NA	NA	NA	NA	NA
Fin	2017-08-12	42	A	W	L	11	9	#REF!	#REF!	200	Successful	12	10	10	10.6667	NA	NA	NA	NA	NA	NA	NA	NA	NA	NA	NA	NA	NA	NA	NA	NA	NA	NA	NA	NA	NA	NA	NA	NA	NA	NA	NA	NA	NA	NA	NA	NA	NA	NA
Fin	2017-08-12	909	A	W	S	11	10	#REF!	#REF!	NA	Successful	NA	NA	NA	NA	14	200	11	12	10	11	200	11	11	12	11.3333	200	10	14	13	12.3333	NA	NA	NA	NA	NA	NA	NA	NA	NA	NA	NA	NA	NA	NA	NA	NA	NA	NA
Fin	2017-08-15	864	A	W	S	12	1	#REF!	#REF!	200	Successful	9	10	13	10.6667	6	52	9	10.5	10	9.83333	45	10	9	11	10	200	12	11	12	11.6667	6	200	11	10	12	11	58	11	11	10	10.6667	NA	12	12	11	11.6667	NA	12.5
Fin	2017-08-15	211	A	W	S	12	2	#REF!	#REF!	114	Successful	11	12	11	11.3333	2	69	11	10	11	10.6667	88	11	11	10	10.6667	NA	NA	NA	NA	NA	1	133	10.5	9	12	10.5	NA	NA	NA	NA	NA	NA	NA	NA	NA	NA	NA	NA
Fin	2017-08-15	47	A	W	L	12	3	#REF!	#REF!	200	Successful	11.5	11	10	10.8333	NA	NA	NA	NA	NA	NA	NA	NA	NA	NA	NA	NA	NA	NA	NA	NA	NA	NA	NA	NA	NA	NA	NA	NA	NA	NA	NA	NA	NA	NA	NA	NA	NA	NA
Fin	2017-08-15	228	A	W	S	12	4	#REF!	#REF!	188	Successful	12	10.5	11	11.1667	NA	NA	NA	NA	NA	NA	NA	NA	NA	NA	NA	NA	NA	NA	NA	NA	2	200	11	10.5	15	12.1667	200	11	9	10.5	10.1667	NA	NA	NA	NA	NA	NA	NA
Fin	2017-08-15	67	A	W	S	12	5	#REF!	#REF!	121	Successful	10.5	10	10	10.1667	1	80	10	9	11	10	NA	NA	NA	NA	NA	NA	NA	NA	NA	NA	NA	NA	NA	NA	NA	NA	NA	NA	NA	NA	NA	NA	NA	NA	NA	NA	NA	NA
Fin	2017-08-15	46	A	W	L	12	6	#REF!	#REF!	200	Successful	9.5	10.5	12	10.6667	NA	NA	NA	NA	NA	NA	NA	NA	NA	NA	NA	NA	NA	NA	NA	NA	NA	NA	NA	NA	NA	NA	NA	NA	NA	NA	NA	NA	NA	NA	NA	NA	NA	NA
Fin	2017-08-15	39	A	W	L	12	7	#REF!	#REF!	200	Successful	10	10	10	10	NA	NA	NA	NA	NA	NA	NA	NA	NA	NA	NA	NA	NA	NA	NA	NA	NA	NA	NA	NA	NA	NA	NA	NA	NA	NA	NA	NA	NA	NA	NA	NA	NA	NA
Fin	2017-08-15	79	A	W	S	12	8	#REF!	#REF!	124	Successful	12	11.5	10	11.1667	1	71	10.5	12	11	11.1667	NA	NA	NA	NA	NA	NA	NA	NA	NA	NA	NA	NA	NA	NA	NA	NA	NA	NA	NA	NA	NA	NA	NA	NA	NA	NA	NA	NA
Fin	2017-08-15	66	A	W	L	12	9	#REF!	#REF!	141	Successful	11.5	13	13.5	12.6667	NA	NA	NA	NA	NA	NA	NA	NA	NA	NA	NA	NA	NA	NA	NA	NA	1	62	9	11.5	13	11.1667	NA	NA	NA	NA	NA	NA	NA	NA	NA	NA	NA	NA
Fin	2017-08-15	49	A	W	L	12	10	#REF!	#REF!	200	Successful	11	9	12	10.6667	NA	NA	NA	NA	NA	NA	NA	NA	NA	NA	NA	NA	NA	NA	NA	NA	NA	NA	NA	NA	NA	NA	NA	NA	NA	NA	NA	NA	NA	NA	NA	NA	NA	NA
Fig	2017-06-27	100	A	D	N	1	1	#REF!	#REF!	181	Successful	15	12	12	13	NA	NA	NA	NA	NA	NA	NA	NA	NA	NA	NA	NA	NA	NA	NA	NA	NA	NA	NA	NA	NA	NA	NA	NA	NA	NA	NA	NA	NA	NA	NA	NA	NA	NA
Fig	2017-06-29	388	A	D	F	1	2	#REF!	#REF!	193	Successful	11	10	10	10.3333	NA	NA	NA	NA	NA	NA	NA	NA	NA	NA	NA	NA	NA	NA	NA	NA	NA	NA	NA	NA	NA	NA	NA	NA	NA	NA	NA	NA	NA	NA	NA	NA	NA	NA
Fig	2017-07-12	405	A	D	F	1	3	#REF!	#REF!	200	Successful	12	12.5	12	12.1667	NA	NA	NA	NA	NA	NA	NA	NA	NA	NA	NA	NA	NA	NA	NA	NA	NA	NA	NA	NA	NA	NA	NA	NA	NA	NA	NA	NA	NA	NA	NA	NA	NA	NA
Fig	2017-07-12	40	A	D	N	1	4	#REF!	#REF!	103	Successful	13	13.5	12	12.8333	NA	NA	NA	NA	NA	NA	NA	NA	NA	NA	NA	NA	NA	NA	NA	NA	NA	NA	NA	NA	NA	NA	NA	NA	NA	NA	NA	NA	NA	NA	NA	NA	NA	NA
Fig	2017-07-12	37	A	D	F	1	5	#REF!	#REF!	200	Successful	12	12	13	12.3333	NA	NA	NA	NA	NA	NA	NA	NA	NA	NA	NA	NA	NA	NA	NA	NA	NA	NA	NA	NA	NA	NA	NA	NA	NA	NA	NA	NA	NA	NA	NA	NA	NA	NA
Fig	2017-07-12	149	A	D	F	1	6	#REF!	#REF!	200	Successful	13	12	11	12	NA	NA	NA	NA	NA	NA	NA	NA	NA	NA	NA	NA	NA	NA	NA	NA	NA	NA	NA	NA	NA	NA	NA	NA	NA	NA	NA	NA	NA	NA	NA	NA	NA	NA
Fig	2017-07-12	40	A	D	N	1	7	#REF!	#REF!	200	Successful	13	12	11.5	12.1667	NA	NA	NA	NA	NA	NA	NA	NA	NA	NA	NA	NA	NA	NA	NA	NA	NA	NA	NA	NA	NA	NA	NA	NA	NA	NA	NA	NA	NA	NA	NA	NA	NA	NA
Fig	2017-07-12	192	A	D	F	1	8	#REF!	#REF!	200	Successful	13	13	13.5	13.1667	NA	NA	NA	NA	NA	NA	NA	NA	NA	NA	NA	NA	NA	NA	NA	NA	NA	NA	NA	NA	NA	NA	NA	NA	NA	NA	NA	NA	NA	NA	NA	NA	NA	NA
Fig	2017-07-12	27	A	D	N	1	9	#REF!	#REF!	72	Successful	12	12	11	11.6667	NA	NA	NA	NA	NA	NA	NA	NA	NA	NA	NA	NA	NA	NA	NA	NA	NA	NA	NA	NA	NA	NA	NA	NA	NA	NA	NA	NA	NA	NA	NA	NA	NA	NA
Fig	2017-07-12	63	A	D	N	1	10	#REF!	#REF!	200	Successful	12	12	12	12	NA	NA	NA	NA	NA	NA	NA	NA	NA	NA	NA	NA	NA	NA	NA	NA	NA	NA	NA	NA	NA	NA	NA	NA	NA	NA	NA	NA	NA	NA	NA	NA	NA	NA
Fig	2017-07-12	31	A	D	N	2	1	#REF!	#REF!	83	Successful	14	12	11	12.3333	NA	NA	NA	NA	NA	NA	NA	NA	NA	NA	NA	NA	NA	NA	NA	NA	NA	NA	NA	NA	NA	NA	NA	NA	NA	NA	NA	NA	NA	NA	NA	NA	NA	NA
Fig	2017-07-12	37	A	D	F	2	2	#REF!	#REF!	200	Successful	11	10	11	10.6667	NA	NA	NA	NA	NA	NA	NA	NA	NA	NA	NA	NA	NA	NA	NA	NA	NA	NA	NA	NA	NA	NA	NA	NA	NA	NA	NA	NA	NA	NA	NA	NA	NA	NA
Fig	2017-07-12	76	A	D	N	2	3	#REF!	#REF!	200	Successful	13	10	11	11.3333	NA	NA	NA	NA	NA	NA	NA	NA	NA	NA	NA	NA	NA	NA	NA	NA	NA	NA	NA	NA	NA	NA	NA	NA	NA	NA	NA	NA	NA	NA	NA	NA	NA	NA
Fig	2017-07-15	48	A	D	N	2	4	#REF!	#REF!	200	Successful	10.5	13	13	12.1667	NA	NA	NA	NA	NA	NA	NA	NA	NA	NA	NA	NA	NA	NA	NA	NA	NA	NA	NA	NA	NA	NA	NA	NA	NA	NA	NA	NA	NA	NA	NA	NA	NA	NA
Fig	2017-07-15	47	A	D	F	2	5	#REF!	#REF!	200	Successful	13	12	12	12.3333	NA	NA	NA	NA	NA	NA	NA	NA	NA	NA	NA	NA	NA	NA	NA	NA	NA	NA	NA	NA	NA	NA	NA	NA	NA	NA	NA	NA	NA	NA	NA	NA	NA	NA
Fig	2017-07-15	36	A	D	N	2	6	#REF!	#REF!	200	Successful	10	13	13	12	NA	NA	NA	NA	NA	NA	NA	NA	NA	NA	NA	NA	NA	NA	NA	NA	NA	NA	NA	NA	NA	NA	NA	NA	NA	NA	NA	NA	NA	NA	NA	NA	NA	NA
Fig	2017-07-15	100	A	D	F	2	7	#REF!	#REF!	200	Successful	13	13	12.5	12.8333	NA	NA	NA	NA	NA	NA	NA	NA	NA	NA	NA	NA	NA	NA	NA	NA	NA	NA	NA	NA	NA	NA	NA	NA	NA	NA	NA	NA	NA	NA	NA	NA	NA	NA
Fig	2017-07-15	47	A	D	N	2	8	#REF!	#REF!	193	Successful	13	12	11	12	NA	NA	NA	NA	NA	NA	NA	NA	NA	NA	NA	NA	NA	NA	NA	NA	NA	NA	NA	NA	NA	NA	NA	NA	NA	NA	NA	NA	NA	NA	NA	NA	NA	NA
Fig	2017-07-15	56	A	D	F	2	9	#REF!	#REF!	200	Successful	13	13	13	13	NA	NA	NA	NA	NA	NA	NA	NA	NA	NA	NA	NA	NA	NA	NA	NA	NA	NA	NA	NA	NA	NA	NA	NA	NA	NA	NA	NA	NA	NA	NA	NA	NA	NA
Fig	2017-07-15	77	A	D	F	2	10	#REF!	#REF!	181	Successful	12	12	14	12.6667	NA	NA	NA	NA	NA	NA	NA	NA	NA	NA	NA	NA	NA	NA	NA	NA	NA	NA	NA	NA	NA	NA	NA	NA	NA	NA	NA	NA	NA	NA	NA	NA	NA	NA
Fig	2017-07-15	36	A	D	F	3	1	#REF!	#REF!	200	Successful	13	12	13	12.6667	NA	NA	NA	NA	NA	NA	NA	NA	NA	NA	NA	NA	NA	NA	NA	NA	NA	NA	NA	NA	NA	NA	NA	NA	NA	NA	NA	NA	NA	NA	NA	NA	NA	NA
Fig	2017-07-15	47	A	D	N	3	2	#REF!	#REF!	102	Successful	14	14	14	14	NA	NA	NA	NA	NA	NA	NA	NA	NA	NA	NA	NA	NA	NA	NA	NA	NA	NA	NA	NA	NA	NA	NA	NA	NA	NA	NA	NA	NA	NA	NA	NA	NA	NA
Fig	2017-07-15	372	A	D	F	3	3	#REF!	#REF!	183	Successful	12.5	13.5	13.5	13.1667	NA	NA	NA	NA	NA	NA	NA	NA	NA	NA	NA	NA	NA	NA	NA	NA	NA	NA	NA	NA	NA	NA	NA	NA	NA	NA	NA	NA	NA	NA	NA	NA	NA	NA
Fig	2017-07-15	39	A	D	N	3	4	#REF!	#REF!	190	Successful	12	12	12	12	NA	NA	NA	NA	NA	NA	NA	NA	NA	NA	NA	NA	NA	NA	NA	NA	NA	NA	NA	NA	NA	NA	NA	NA	NA	NA	NA	NA	NA	NA	NA	NA	NA	NA
Fig	2017-07-20	45	A	D	N	3	5	#REF!	#REF!	192	Successful	12	13	13	12.6667	NA	NA	NA	NA	NA	NA	NA	NA	NA	NA	NA	NA	NA	NA	NA	NA	NA	NA	NA	NA	NA	NA	NA	NA	NA	NA	NA	NA	NA	NA	NA	NA	NA	NA
Fig	2017-07-20	35	A	D	F	3	6	#REF!	#REF!	200	Successful	9	10	13	10.6667	NA	NA	NA	NA	NA	NA	NA	NA	NA	NA	NA	NA	NA	NA	NA	NA	NA	NA	NA	NA	NA	NA	NA	NA	NA	NA	NA	NA	NA	NA	NA	NA	NA	NA
Fig	2017-07-20	40	A	D	N	3	7	#REF!	#REF!	200	Successful	12	14	13	13	NA	NA	NA	NA	NA	NA	NA	NA	NA	NA	NA	NA	NA	NA	NA	NA	NA	NA	NA	NA	NA	NA	NA	NA	NA	NA	NA	NA	NA	NA	NA	NA	NA	NA
Fig	2017-07-20	105	A	D	F	3	8	#REF!	#REF!	200	Successful	11	11	11.5	11.1667	NA	NA	NA	NA	NA	NA	NA	NA	NA	NA	NA	NA	NA	NA	NA	NA	NA	NA	NA	NA	NA	NA	NA	NA	NA	NA	NA	NA	NA	NA	NA	NA	NA	NA
Fig	2017-07-20	41	A	D	N	3	9	#REF!	#REF!	200	Successful	11	12.5	12	11.8333	NA	NA	NA	NA	NA	NA	NA	NA	NA	NA	NA	NA	NA	NA	NA	NA	NA	NA	NA	NA	NA	NA	NA	NA	NA	NA	NA	NA	NA	NA	NA	NA	NA	NA
Fig	2017-07-20	64	A	D	F	3	10	#REF!	#REF!	200	Successful	12	13	12	12.3333	NA	NA	NA	NA	NA	NA	NA	NA	NA	NA	NA	NA	NA	NA	NA	NA	NA	NA	NA	NA	NA	NA	NA	NA	NA	NA	NA	NA	NA	NA	NA	NA	NA	NA
Fig	2017-07-20	35	A	D	F	4	1	#REF!	#REF!	200	Successful	15	11	13	13	NA	NA	NA	NA	NA	NA	NA	NA	NA	NA	NA	NA	NA	NA	NA	NA	NA	NA	NA	NA	NA	NA	NA	NA	NA	NA	NA	NA	NA	NA	NA	NA	NA	NA
Fig	2017-07-20	42	A	D	N	4	2	#REF!	#REF!	200	Successful	12	12.5	12	12.1667	NA	NA	NA	NA	NA	NA	NA	NA	NA	NA	NA	NA	NA	NA	NA	NA	NA	NA	NA	NA	NA	NA	NA	NA	NA	NA	NA	NA	NA	NA	NA	NA	NA	NA
Fig	2017-07-20	127	A	D	F	4	3	#REF!	#REF!	200	Successful	11	11	13	11.6667	NA	NA	NA	NA	NA	NA	NA	NA	NA	NA	NA	NA	NA	NA	NA	NA	NA	NA	NA	NA	NA	NA	NA	NA	NA	NA	NA	NA	NA	NA	NA	NA	NA	NA
Fig	2017-07-20	43	A	D	F	4	4	#REF!	#REF!	200	Successful	12	12	12	12	NA	NA	NA	NA	NA	NA	NA	NA	NA	NA	NA	NA	NA	NA	NA	NA	NA	NA	NA	NA	NA	NA	NA	NA	NA	NA	NA	NA	NA	NA	NA	NA	NA	NA
Fig	2017-07-20	36	A	D	N	4	5	#REF!	#REF!	186	Successful	13	13.5	14	13.5	NA	NA	NA	NA	NA	NA	NA	NA	NA	NA	NA	NA	NA	NA	NA	NA	NA	NA	NA	NA	NA	NA	NA	NA	NA	NA	NA	NA	NA	NA	NA	NA	NA	NA
Fig	2017-07-22	36	A	D	N	4	6	#REF!	#REF!	200	Successful	12	11	13	12	NA	NA	NA	NA	NA	NA	NA	NA	NA	NA	NA	NA	NA	NA	NA	NA	NA	NA	NA	NA	NA	NA	NA	NA	NA	NA	NA	NA	NA	NA	NA	NA	NA	NA
Fig	2017-07-22	45	A	D	F	4	7	#REF!	#REF!	200	Successful	12	10.5	12.5	11.6667	NA	NA	NA	NA	NA	NA	NA	NA	NA	NA	NA	NA	NA	NA	NA	NA	NA	NA	NA	NA	NA	NA	NA	NA	NA	NA	NA	NA	NA	NA	NA	NA	NA	NA
Fig	2017-07-22	39	A	D	N	4	8	#REF!	#REF!	101	Successful	14.5	13	11	12.8333	NA	NA	NA	NA	NA	NA	NA	NA	NA	NA	NA	NA	NA	NA	NA	NA	NA	NA	NA	NA	NA	NA	NA	NA	NA	NA	NA	NA	NA	NA	NA	NA	NA	NA
Fig	2017-07-22	129	A	D	F	4	9	#REF!	#REF!	200	Successful	13	11	13	12.3333	NA	NA	NA	NA	NA	NA	NA	NA	NA	NA	NA	NA	NA	NA	NA	NA	NA	NA	NA	NA	NA	NA	NA	NA	NA	NA	NA	NA	NA	NA	NA	NA	NA	NA
Fig	2017-07-22	31	A	D	N	4	10	#REF!	#REF!	200	Successful	10.5	11	11.5	11	NA	NA	NA	NA	NA	NA	NA	NA	NA	NA	NA	NA	NA	NA	NA	NA	NA	NA	NA	NA	NA	NA	NA	NA	NA	NA	NA	NA	NA	NA	NA	NA	NA	NA
Fig	2017-07-22	31	A	D	N	5	1	#REF!	#REF!	200	Successful	12	13	12	12.3333	NA	NA	NA	NA	NA	NA	NA	NA	NA	NA	NA	NA	NA	NA	NA	NA	NA	NA	NA	NA	NA	NA	NA	NA	NA	NA	NA	NA	NA	NA	NA	NA	NA	NA
Fig	2017-07-22	84	A	D	F	5	2	#REF!	#REF!	192	Successful	12	11	12.5	11.8333	NA	NA	NA	NA	NA	NA	NA	NA	NA	NA	NA	NA	NA	NA	NA	NA	NA	NA	NA	NA	NA	NA	NA	NA	NA	NA	NA	NA	NA	NA	NA	NA	NA	NA
Fig	2017-07-22	62	A	D	F	5	3	#REF!	#REF!	200	Successful	12	13	11	12	NA	NA	NA	NA	NA	NA	NA	NA	NA	NA	NA	NA	NA	NA	NA	NA	NA	NA	NA	NA	NA	NA	NA	NA	NA	NA	NA	NA	NA	NA	NA	NA	NA	NA
Fig	2017-07-22	36	A	D	N	5	4	#REF!	#REF!	200	Successful	11	9	12	10.6667	NA	NA	NA	NA	NA	NA	NA	NA	NA	NA	NA	NA	NA	NA	NA	NA	NA	NA	NA	NA	NA	NA	NA	NA	NA	NA	NA	NA	NA	NA	NA	NA	NA	NA
Fig	2017-07-22	115	A	D	F	5	5	#REF!	#REF!	200	Successful	12	13	11	12	NA	NA	NA	NA	NA	NA	NA	NA	NA	NA	NA	NA	NA	NA	NA	NA	NA	NA	NA	NA	NA	NA	NA	NA	NA	NA	NA	NA	NA	NA	NA	NA	NA	NA
Fig	2017-07-22	60	A	D	N	5	6	#REF!	#REF!	106	Successful	14	14	13	13.6667	NA	NA	NA	NA	NA	NA	NA	NA	NA	NA	NA	NA	NA	NA	NA	NA	NA	NA	NA	NA	NA	NA	NA	NA	NA	NA	NA	NA	NA	NA	NA	NA	NA	NA
Fig	2017-07-28	33	A	D	N	5	7	#REF!	#REF!	134	Successful	8.5	13.5	11.5	11.1667	NA	NA	NA	NA	NA	NA	NA	NA	NA	NA	NA	NA	NA	NA	NA	NA	NA	NA	NA	NA	NA	NA	NA	NA	NA	NA	NA	NA	NA	NA	NA	NA	NA	NA
Fig	2017-07-28	36	A	D	F	5	8	#REF!	#REF!	200	Successful	12	10	12	11.3333	NA	NA	NA	NA	NA	NA	NA	NA	NA	NA	NA	NA	NA	NA	NA	NA	NA	NA	NA	NA	NA	NA	NA	NA	NA	NA	NA	NA	NA	NA	NA	NA	NA	NA
Fig	2017-07-28	36	A	D	F	5	9	#REF!	#REF!	200	Successful	12	11	12	11.6667	NA	NA	NA	NA	NA	NA	NA	NA	NA	NA	NA	NA	NA	NA	NA	NA	NA	NA	NA	NA	NA	NA	NA	NA	NA	NA	NA	NA	NA	NA	NA	NA	NA	NA
Fig	2017-07-28	51	A	D	N	5	10	#REF!	#REF!	180	Successful	11	12	13	12	NA	NA	NA	NA	NA	NA	NA	NA	NA	NA	NA	NA	NA	NA	NA	NA	NA	NA	NA	NA	NA	NA	NA	NA	NA	NA	NA	NA	NA	NA	NA	NA	NA	NA
Fig	2017-07-28	109	A	D	F	6	1	#REF!	#REF!	200	Successful	13	12.5	12.5	12.6667	NA	NA	NA	NA	NA	NA	NA	NA	NA	NA	NA	NA	NA	NA	NA	NA	1	164	13	13	14	13.3333	NA	NA	NA	NA	NA	NA	NA	NA	NA	NA	NA	NA
Fig	2017-07-28	45	A	D	F	6	2	#REF!	#REF!	192	Successful	9	12	11	10.6667	NA	NA	NA	NA	NA	NA	NA	NA	NA	NA	NA	NA	NA	NA	NA	NA	NA	NA	NA	NA	NA	NA	NA	NA	NA	NA	NA	NA	NA	NA	NA	NA	NA	NA
Fig	2017-07-28	63	A	D	N	6	3	#REF!	#REF!	200	Successful	13	11.5	12.5	12.3333	1	50	14	14	13	13.6667	NA	NA	NA	NA	NA	NA	NA	NA	NA	NA	1	153	12	13	11	12	NA	NA	NA	NA	NA	NA	NA	NA	NA	NA	NA	NA
Fig	2017-07-28	42	A	D	F	6	4	#REF!	#REF!	190	Successful	11	13.5	12.5	12.3333	NA	NA	NA	NA	NA	NA	NA	NA	NA	NA	NA	NA	NA	NA	NA	NA	NA	NA	NA	NA	NA	NA	NA	NA	NA	NA	NA	NA	NA	NA	NA	NA	NA	NA
Fig	2017-07-28	39	A	D	N	6	5	#REF!	#REF!	200	Successful	9.5	12	12	11.1667	NA	NA	NA	NA	NA	NA	NA	NA	NA	NA	NA	NA	NA	NA	NA	NA	NA	NA	NA	NA	NA	NA	NA	NA	NA	NA	NA	NA	NA	NA	NA	NA	NA	NA
Fig	2017-07-28	27	A	D	N	6	6	#REF!	#REF!	200	Successful	11	12.5	12	11.8333	NA	NA	NA	NA	NA	NA	NA	NA	NA	NA	NA	NA	NA	NA	NA	NA	NA	NA	NA	NA	NA	NA	NA	NA	NA	NA	NA	NA	NA	NA	NA	NA	NA	NA
Fig	2017-07-28	36	A	D	F	6	7	#REF!	#REF!	200	Successful	14	10	12	12	NA	NA	NA	NA	NA	NA	NA	NA	NA	NA	NA	NA	NA	NA	NA	NA	NA	NA	NA	NA	NA	NA	NA	NA	NA	NA	NA	NA	NA	NA	NA	NA	NA	NA
Fig	2017-07-28	28	A	D	N	6	8	#REF!	#REF!	200	Successful	12	10.5	12	11.5	NA	NA	NA	NA	NA	NA	NA	NA	NA	NA	NA	NA	NA	NA	NA	NA	NA	NA	NA	NA	NA	NA	NA	NA	NA	NA	NA	NA	NA	NA	NA	NA	NA	NA
Fig	2017-07-28	28	A	D	N	6	9	#REF!	#REF!	200	Successful	12	12	12.5	12.1667	NA	NA	NA	NA	NA	NA	NA	NA	NA	NA	NA	NA	NA	NA	NA	NA	NA	NA	NA	NA	NA	NA	NA	NA	NA	NA	NA	NA	NA	NA	NA	NA	NA	NA
Fig	2017-07-28	63	A	D	F	6	10	#REF!	#REF!	200	Successful	8	12	12.5	10.8333	1	165	11	11	11	11	NA	NA	NA	NA	NA	NA	NA	NA	NA	NA	NA	NA	NA	NA	NA	NA	NA	NA	NA	NA	NA	NA	NA	NA	NA	NA	NA	NA
Fig	2017-07-30	33	A	W	L	7	1	#REF!	#REF!	200	Successful	14	14.5	13	13.8333	NA	NA	NA	NA	NA	NA	NA	NA	NA	NA	NA	NA	NA	NA	NA	NA	NA	NA	NA	NA	NA	NA	NA	NA	NA	NA	NA	NA	NA	NA	NA	NA	NA	NA
Fig	2017-07-30	71	A	W	L	7	2	#REF!	#REF!	200	Successful	11	9	12	10.6667	1	177	12.5	14	12	12.8333	NA	NA	NA	NA	NA	NA	NA	NA	NA	NA	NA	NA	NA	NA	NA	NA	NA	NA	NA	NA	NA	NA	NA	NA	NA	NA	NA	NA
Fig	2017-07-30	904	A	W	S	7	3	#REF!	#REF!	NA	Successful	NA	NA	NA	NA	17	105	13	11	11.5	11.8333	189	13	13.5	14	13.5	141	15	12.5	12.5	13.3333	NA	NA	NA	NA	NA	NA	NA	NA	NA	NA	NA	NA	NA	NA	NA	NA	NA	NA
Fig	2017-07-30	71	A	W	L	7	4	#REF!	#REF!	200	Successful	12	7	13	10.6667	2	125	10	11	11	10.6667	78	11	11	13	11.6667	NA	NA	NA	NA	NA	NA	NA	NA	NA	NA	NA	NA	NA	NA	NA	NA	NA	NA	NA	NA	NA	NA	NA
Fig	2017-08-01	902	A	W	S	7	5	#REF!	#REF!	NA	Successful	NA	NA	NA	NA	14	117	12	12	14	12.6667	86	11	10	16	12.3333	94	11	12	11.5	11.5	NA	NA	NA	NA	NA	NA	NA	NA	NA	NA	NA	NA	NA	NA	NA	NA	NA	NA
Fig	2017-08-01	33	A	W	L	7	6	#REF!	#REF!	170	Successful	9	11.5	11	10.5	1	32	11.5	10	11	10.8333	NA	NA	NA	NA	NA	NA	NA	NA	NA	NA	NA	NA	NA	NA	NA	NA	NA	NA	NA	NA	NA	NA	NA	NA	NA	NA	NA	NA
Fig	2017-08-01	901	A	W	S	7	7	#REF!	#REF!	NA	Successful	NA	NA	NA	NA	9	200	11.5	11	12	11.5	67	12	15	13	13.3333	170	12	12	11	11.6667	NA	NA	NA	NA	NA	NA	NA	NA	NA	NA	NA	NA	NA	NA	NA	NA	NA	NA
Fig	2017-08-01	902	A	W	S	7	8	#REF!	#REF!	NA	Successful	NA	NA	NA	NA	9	185	12	9	12	11	95	10	12.5	13.5	12	57	12	17	9	12.6667	NA	NA	NA	NA	NA	NA	NA	NA	NA	NA	NA	NA	NA	NA	NA	NA	NA	NA
Fig	2017-08-01	34	A	W	L	7	9	#REF!	#REF!	200	Successful	10	11	11	10.6667	NA	NA	NA	NA	NA	NA	NA	NA	NA	NA	NA	NA	NA	NA	NA	NA	NA	NA	NA	NA	NA	NA	NA	NA	NA	NA	NA	NA	NA	NA	NA	NA	NA	NA
Fig	2017-08-01	901	A	W	S	7	10	#REF!	#REF!	NA	Successful	NA	NA	NA	NA	16	122	11	11	9.5	10.5	58	10	11	9.5	10.1667	200	11	12	12	11.6667	NA	NA	NA	NA	NA	NA	NA	NA	NA	NA	NA	NA	NA	NA	NA	NA	NA	NA
Fig	2017-08-01	36	A	W	L	8	1	#REF!	#REF!	114	Successful	12	10	11	11	NA	NA	NA	NA	NA	NA	NA	NA	NA	NA	NA	NA	NA	NA	NA	NA	NA	NA	NA	NA	NA	NA	NA	NA	NA	NA	NA	NA	NA	NA	NA	NA	NA	NA
Fig	2017-08-04	938	A	W	S	8	2	#REF!	#REF!	NA	Successful	NA	NA	NA	NA	10	200	7	11	11	9.66667	200	12	11	12	11.6667	79	10	13	12	11.6667	NA	NA	NA	NA	NA	NA	NA	NA	NA	NA	NA	NA	NA	NA	NA	NA	NA	NA
Fig	2017-08-04	45	A	W	L	8	3	#REF!	#REF!	169	Successful	12	9	12.5	11.1667	1	34	12	12	10	11.3333	NA	NA	NA	NA	NA	NA	NA	NA	NA	NA	NA	NA	NA	NA	NA	NA	NA	NA	NA	NA	NA	NA	NA	NA	NA	NA	NA	NA
Fig	2017-08-04	901	A	W	S	8	4	#REF!	#REF!	NA	Successful	NA	NA	NA	NA	10	69	13	13.5	14	13.5	133	11.5	9	12	10.8333	70	12	10.5	12	11.5	NA	NA	NA	NA	NA	NA	NA	NA	NA	NA	NA	NA	NA	NA	NA	NA	NA	NA
Fig	2017-08-04	33	A	W	L	8	5	#REF!	#REF!	142	Successful	13	9	12	11.3333	1	60	11	12	12	11.6667	NA	NA	NA	NA	NA	NA	NA	NA	NA	NA	NA	NA	NA	NA	NA	NA	NA	NA	NA	NA	NA	NA	NA	NA	NA	NA	NA	NA
Fig	2017-08-04	893	A	W	S	8	6	#REF!	#REF!	NA	Successful	NA	NA	NA	NA	NA	NA	NA	NA	NA	NA	NA	NA	NA	NA	NA	NA	NA	NA	NA	NA	NA	NA	NA	NA	NA	NA	NA	NA	NA	NA	NA	NA	NA	NA	NA	NA	NA	NA
Fig	2017-08-04	27	A	W	L	8	7	#REF!	#REF!	145	Successful	12	12	12	12	1	30	12	12	10	11.3333	NA	NA	NA	NA	NA	NA	NA	NA	NA	NA	NA	NA	NA	NA	NA	NA	NA	NA	NA	NA	NA	NA	NA	NA	NA	NA	NA	NA
Fig	2017-08-05	901	A	W	S	8	8	#REF!	#REF!	NA	Successful	NA	NA	NA	NA	9	200	11.5	13	13	12.5	171	12	10.5	12	11.5	48	11	11	8	10	NA	NA	NA	NA	NA	NA	NA	NA	NA	NA	NA	NA	NA	NA	NA	NA	NA	NA
Fig	2017-08-05	174	A	W	L	8	9	#REF!	#REF!	186	Successful	11	12	13	12	1	111	13	13	11	12.3333	NA	NA	NA	NA	NA	NA	NA	NA	NA	NA	NA	NA	NA	NA	NA	NA	NA	NA	NA	NA	NA	NA	NA	NA	NA	NA	NA	NA
Fig	2017-08-05	901	A	W	S	8	10	#REF!	#REF!	NA	Successful	NA	NA	NA	NA	11	184	12.5	12	11.5	12	75	11	13	14	12.6667	100	12	12	12	12	NA	NA	NA	NA	NA	NA	NA	NA	NA	NA	NA	NA	NA	NA	NA	NA	NA	NA
Fig	2017-08-05	26	A	W	L	9	1	#REF!	#REF!	146	Successful	8	12.5	11	10.5	1	16	12	12	8	10.6667	NA	NA	NA	NA	NA	NA	NA	NA	NA	NA	NA	NA	NA	NA	NA	NA	NA	NA	NA	NA	NA	NA	NA	NA	NA	NA	NA	NA
Fig	2017-08-05	901	A	W	S	9	2	#REF!	#REF!	NA	Successful	NA	NA	NA	NA	11	184	15	11.5	13.5	13.3333	134	10.5	12	11	11.1667	30	8	18	8	11.3333	NA	NA	NA	NA	NA	NA	NA	NA	NA	NA	NA	NA	NA	NA	NA	NA	NA	NA
Fig	2017-08-05	33	A	W	L	9	3	#REF!	#REF!	162	Successful	13	12	12	12.3333	1	29	8.5	11.5	11.5	10.5	NA	NA	NA	NA	NA	NA	NA	NA	NA	NA	NA	NA	NA	NA	NA	NA	NA	NA	NA	NA	NA	NA	NA	NA	NA	NA	NA	NA
Fig	2017-08-08	961	A	W	S	9	4	#REF!	#REF!	NA	Successful	NA	NA	NA	NA	10	168	13	12.5	11	12.1667	126	14	12	14	13.3333	35	11	12	10	11	NA	NA	NA	NA	NA	NA	NA	NA	NA	NA	NA	NA	NA	NA	NA	NA	NA	NA
Fig	2017-08-08	29	A	W	L	9	5	#REF!	#REF!	182	Successful	12.5	11.5	11	11.6667	NA	NA	NA	NA	NA	NA	NA	NA	NA	NA	NA	NA	NA	NA	NA	NA	NA	NA	NA	NA	NA	NA	NA	NA	NA	NA	NA	NA	NA	NA	NA	NA	NA	NA
Fig	2017-08-08	32	A	W	L	9	6	#REF!	#REF!	182	Successful	10	9.5	13	10.8333	1	27	7	11	11	9.66667	NA	NA	NA	NA	NA	NA	NA	NA	NA	NA	NA	NA	NA	NA	NA	NA	NA	NA	NA	NA	NA	NA	NA	NA	NA	NA	NA	NA
Fig	2017-08-08	901	A	W	S	9	7	#REF!	#REF!	NA	Successful	NA	NA	NA	NA	13	103	13	12.5	13	12.8333	174	11.5	10.5	12	11.3333	114	12.5	11	13	12.1667	NA	NA	NA	NA	NA	NA	NA	NA	NA	NA	NA	NA	NA	NA	NA	NA	NA	NA
Fig	2017-08-08	363	A	W	L	9	8	#REF!	#REF!	145.5	Successful	10.5	11.5	14.5	12.1667	5	105	12.5	13	12	12.5	102	11	11	12	11.3333	114	13	11	8	10.6667	NA	NA	NA	NA	NA	NA	NA	NA	NA	NA	NA	NA	NA	NA	NA	NA	NA	NA
Fig	2017-08-08	34	A	W	L	9	9	#REF!	#REF!	184	Successful	13	9	13.5	11.8333	NA	NA	NA	NA	NA	NA	NA	NA	NA	NA	NA	NA	NA	NA	NA	NA	NA	NA	NA	NA	NA	NA	NA	NA	NA	NA	NA	NA	NA	NA	NA	NA	NA	NA
Fig	2017-08-08	901	A	W	S	9	10	#REF!	#REF!	NA	Successful	NA	NA	NA	NA	10	32	11	10	11.5	10.8333	64	15	11	13	13	53	13	14	15	14	NA	NA	NA	NA	NA	NA	NA	NA	NA	NA	NA	NA	NA	NA	NA	NA	NA	NA
Fig	2017-08-08	43	A	W	L	10	1	#REF!	#REF!	195	Successful	18	13	14	15	NA	NA	NA	NA	NA	NA	NA	NA	NA	NA	NA	NA	NA	NA	NA	NA	NA	NA	NA	NA	NA	NA	NA	NA	NA	NA	NA	NA	NA	NA	NA	NA	NA	NA
Fig	2017-08-12	901	A	W	S	10	2	#REF!	#REF!	NA	Successful	NA	NA	NA	NA	21	200	12	14	13	13	102	12	12	14	12.6667	127	14	9	12	11.6667	NA	NA	NA	NA	NA	NA	NA	NA	NA	NA	NA	NA	NA	NA	NA	NA	NA	NA
Fig	2017-08-12	28	A	W	L	10	3	#REF!	#REF!	200	Successful	11.5	12	11.5	11.6667	NA	NA	NA	NA	NA	NA	NA	NA	NA	NA	NA	NA	NA	NA	NA	NA	NA	NA	NA	NA	NA	NA	NA	NA	NA	NA	NA	NA	NA	NA	NA	NA	NA	NA
Fig	2017-08-12	901	A	W	S	10	4	#REF!	#REF!	NA	Successful	NA	NA	NA	NA	11	175	12	12	13	12.3333	35	12	11	9	10.6667	29	13	12	9	11.3333	NA	NA	NA	NA	NA	NA	NA	NA	NA	NA	NA	NA	NA	NA	NA	NA	NA	NA
Fig	2017-08-12	29	A	W	L	10	5	#REF!	#REF!	200	Successful	12	11	12	11.6667	NA	NA	NA	NA	NA	NA	NA	NA	NA	NA	NA	NA	NA	NA	NA	NA	NA	NA	NA	NA	NA	NA	NA	NA	NA	NA	NA	NA	NA	NA	NA	NA	NA	NA
Fig	2017-08-12	26	A	W	L	10	6	#REF!	#REF!	176	Successful	12	12	11	11.6667	1	19	9	11	12	10.6667	NA	NA	NA	NA	NA	NA	NA	NA	NA	NA	NA	NA	NA	NA	NA	NA	NA	NA	NA	NA	NA	NA	NA	NA	NA	NA	NA	NA
Fig	2017-08-12	902	A	W	S	10	7	#REF!	#REF!	NA	Successful	NA	NA	NA	NA	6	200	13	13	14	13.3333	187	11	12	13	12	62	10.5	12	10	10.8333	NA	NA	NA	NA	NA	NA	NA	NA	NA	NA	NA	NA	NA	NA	NA	NA	NA	NA
Fig	2017-08-12	29	A	W	L	10	8	#REF!	#REF!	169	Successful	12	11.5	11.5	11.6667	1	32	9	9.5	11.5	10	NA	NA	NA	NA	NA	NA	NA	NA	NA	NA	NA	NA	NA	NA	NA	NA	NA	NA	NA	NA	NA	NA	NA	NA	NA	NA	NA	NA
Fig	2017-08-12	901	A	W	S	10	9	#REF!	#REF!	NA	Successful	NA	NA	NA	NA	10	179	11.5	12	13	12.1667	182	12	12	13	12.3333	200	13.5	11.5	13	12.6667	NA	NA	NA	NA	NA	NA	NA	NA	NA	NA	NA	NA	NA	NA	NA	NA	NA	NA
Fig	2017-08-15	901	A	W	S	10	10	#REF!	#REF!	NA	Successful	NA	NA	NA	NA	13	178	13	10	13	12	92	11	11	12	11.3333	112	12	12	12	12	NA	NA	NA	NA	NA	NA	NA	NA	NA	NA	NA	NA	NA	NA	NA	NA	NA	NA
Fig	2017-08-15	30	A	W	L	11	1	#REF!	#REF!	200	Successful	12	11	12	11.6667	NA	NA	NA	NA	NA	NA	NA	NA	NA	NA	NA	NA	NA	NA	NA	NA	NA	NA	NA	NA	NA	NA	NA	NA	NA	NA	NA	NA	NA	NA	NA	NA	NA	NA
Fig	2017-08-15	907	A	W	S	11	2	#REF!	#REF!	NA	Successful	NA	NA	NA	NA	19	200	12	14	12	12.6667	175	11.5	11.5	12	11.6667	200	12	12	14	12.6667	NA	NA	NA	NA	NA	NA	NA	NA	NA	NA	NA	NA	NA	NA	NA	NA	NA	NA
Fig	2017-08-15	37	A	W	L	11	3	#REF!	#REF!	177	Successful	10	12	12	11.3333	1	26	10	11.5	10	10.5	NA	NA	NA	NA	NA	NA	NA	NA	NA	NA	NA	NA	NA	NA	NA	NA	NA	NA	NA	NA	NA	NA	NA	NA	NA	NA	NA	NA
Fig	2017-08-15	901	A	W	S	11	4	#REF!	#REF!	NA	Successful	NA	NA	NA	NA	10	200	12	13	12	12.3333	200	12	12	11	11.6667	122	14	12	14	13.3333	NA	NA	NA	NA	NA	NA	NA	NA	NA	NA	NA	NA	NA	NA	NA	NA	NA	NA
Fig	2017-08-15	30	A	W	L	11	5	#REF!	#REF!	200	Successful	13	13	14	13.3333	NA	NA	NA	NA	NA	NA	NA	NA	NA	NA	NA	NA	NA	NA	NA	NA	NA	NA	NA	NA	NA	NA	NA	NA	NA	NA	NA	NA	NA	NA	NA	NA	NA	NA
Fig	2017-08-15	902	A	W	S	11	6	#REF!	#REF!	NA	Successful	NA	NA	NA	NA	7	178	11.5	12	14	12.5	200	11	12	12.5	11.8333	200	11	10.5	13	11.5	NA	NA	NA	NA	NA	NA	NA	NA	NA	NA	NA	NA	NA	NA	NA	NA	NA	NA
Fig	2017-08-15	37	A	W	L	11	7	#REF!	#REF!	185	Successful	12	12	11	11.6667	1	17	8	10	12	10	NA	NA	NA	NA	NA	NA	NA	NA	NA	NA	NA	NA	NA	NA	NA	NA	NA	NA	NA	NA	NA	NA	NA	NA	NA	NA	NA	NA
Fig	2017-08-15	915	A	W	S	11	8	#REF!	#REF!	NA	Successful	NA	NA	NA	NA	16	140	12	12	10	11.3333	30	11	12	10.5	11.1667	143	13	13	12	12.6667	NA	NA	NA	NA	NA	NA	NA	NA	NA	NA	NA	NA	NA	NA	NA	NA	NA	NA
Fig	2017-08-15	34	A	W	L	11	9	#REF!	#REF!	200	Successful	12	12	12	12	NA	NA	NA	NA	NA	NA	NA	NA	NA	NA	NA	NA	NA	NA	NA	NA	NA	NA	NA	NA	NA	NA	NA	NA	NA	NA	NA	NA	NA	NA	NA	NA	NA	NA
Fig	2017-08-15	901	A	W	S	11	10	#REF!	#REF!	NA	Successful	NA	NA	NA	NA	8	200	13.5	12	13	12.8333	200	12	11	11	11.3333	200	11	11	12	11.3333	NA	NA	NA	NA	NA	NA	NA	NA	NA	NA	NA	NA	NA	NA	NA	NA	NA	NA
Fig	2017-08-19	482	A	W	S	12	1	#REF!	#REF!	NA	Successful	NA	NA	NA	NA	2	189	11	11	11	11	189	10.5	12	11.5	11.3333	NA	NA	NA	NA	NA	NA	NA	NA	NA	NA	NA	NA	NA	NA	NA	NA	NA	NA	NA	NA	NA	NA	NA
Fig	2017-08-19	186	A	W	L	12	2	#REF!	#REF!	183	Successful	11	12	11	11.3333	2	172	12	12	12	12	22	8	10	11	9.66667	NA	NA	NA	NA	NA	NA	NA	NA	NA	NA	NA	NA	NA	NA	NA	NA	NA	NA	NA	NA	NA	NA	NA
Fig	2017-08-19	782	A	W	S	12	3	#REF!	#REF!	NA	Successful	NA	NA	NA	NA	3	200	12	12	12	12	56	13	14	11	12.6667	82	12	11	13	12	NA	NA	NA	NA	NA	NA	NA	NA	NA	NA	NA	NA	NA	NA	NA	NA	NA	NA
Fig	2017-08-19	139	A	W	L	12	4	#REF!	#REF!	135	Successful	12	11	10	11	1	200	12	12.5	12	12.1667	NA	NA	NA	NA	NA	NA	NA	NA	NA	NA	NA	NA	NA	NA	NA	NA	NA	NA	NA	NA	NA	NA	NA	NA	NA	NA	NA	NA
Fig	2017-08-19	911	A	W	S	12	5	#REF!	#REF!	NA	Successful	NA	NA	NA	NA	8	200	14	12	12	12.6667	200	11	13	12	12	200	11	12	12	11.6667	NA	NA	NA	NA	NA	NA	NA	NA	NA	NA	NA	NA	NA	NA	NA	NA	NA	NA
Fig	2017-08-19	29	A	W	L	12	6	#REF!	#REF!	174	Successful	12	11.5	12	11.8333	1	30	6.5	9	11.5	9	NA	NA	NA	NA	NA	NA	NA	NA	NA	NA	NA	NA	NA	NA	NA	NA	NA	NA	NA	NA	NA	NA	NA	NA	NA	NA	NA	NA
Fig	2017-08-19	428	A	W	S	12	7	#REF!	#REF!	NA	Successful	NA	NA	NA	NA	1	200	13.5	12	8	11.1667	NA	NA	NA	NA	NA	NA	NA	NA	NA	NA	NA	NA	NA	NA	NA	NA	NA	NA	NA	NA	NA	NA	NA	NA	NA	NA	NA	NA
Fig	2017-08-19	32	A	W	L	12	8	#REF!	#REF!	200	Successful	13	12	12	12.3333	NA	NA	NA	NA	NA	NA	NA	NA	NA	NA	NA	NA	NA	NA	NA	NA	NA	NA	NA	NA	NA	NA	NA	NA	NA	NA	NA	NA	NA	NA	NA	NA	NA	NA
Fig	2017-08-19	421	A	W	S	12	9	#REF!	#REF!	NA	Successful	NA	NA	NA	NA	2	168	11.5	10	10.5	10.6667	36	7.5	9	11	9.16667	NA	NA	NA	NA	NA	NA	NA	NA	NA	NA	NA	NA	NA	NA	NA	NA	NA	NA	NA	NA	NA	NA	NA
Fig	2017-08-19	37	A	W	L	12	10	#REF!	#REF!	190	Successful	10	11	12	11	NA	NA	NA	NA	NA	NA	NA	NA	NA	NA	NA	NA	NA	NA	NA	NA	NA	NA	NA	NA	NA	NA	NA	NA	NA	NA	NA	NA	NA	NA	NA	NA	NA	NA
Pip	2017-07-15	901	A	D	F	1	1	#REF!	#REF!	NA	Successful	NA	NA	NA	NA	NA	NA	NA	NA	NA	NA	NA	NA	NA	NA	NA	NA	NA	NA	NA	NA	NA	NA	NA	NA	NA	NA	NA	NA	NA	NA	NA	NA	NA	NA	NA	NA	NA	NA
Pip	2017-07-20	901	A	D	F	1	2	#REF!	#REF!	NA	Successful	NA	NA	NA	NA	NA	NA	NA	NA	NA	NA	NA	NA	NA	NA	NA	NA	NA	NA	NA	NA	NA	NA	NA	NA	NA	NA	NA	NA	NA	NA	NA	NA	NA	NA	NA	NA	NA	NA
Pip	2017-08-04	900	A	D	F	1	3	#REF!	#REF!	NA	Successful	NA	NA	NA	NA	NA	NA	NA	NA	NA	NA	NA	NA	NA	NA	NA	NA	NA	NA	NA	NA	NA	NA	NA	NA	NA	NA	NA	NA	NA	NA	NA	NA	NA	NA	NA	NA	NA	NA
Pip	2017-08-04	95	A	D	N	1	4	#REF!	#REF!	58	Successful	10.5	11.5	13	11.6667	NA	NA	NA	NA	NA	NA	NA	NA	NA	NA	NA	NA	NA	NA	NA	NA	NA	NA	NA	NA	NA	NA	NA	NA	NA	NA	NA	NA	NA	NA	NA	NA	NA	NA
Pip	2017-08-04	901	A	D	F	1	5	#REF!	#REF!	NA	Successful	NA	NA	NA	NA	12	55	11.5	12	10	11.1667	99	13.5	13	13	13.1667	65	12	11.5	12.5	12	4	50	17.5	13.5	12	14.3333	63	10.5	11.5	12.5	11.5	138	NA	NA	NA	NA	76	NA
Pip	2017-08-19	87	A	D	N	1	6	#REF!	#REF!	72	Successful	12.5	12	12	12.1667	1	40	13	14	13	13.3333	NA	NA	NA	NA	NA	NA	NA	NA	NA	NA	NA	NA	NA	NA	NA	NA	NA	NA	NA	NA	NA	NA	NA	NA	NA	NA	NA	NA
Pip	2017-08-19	901	A	D	F	1	7	#REF!	#REF!	NA	Successful	NA	NA	NA	NA	19	32	19	14.5	12	15.1667	69	12	9	14	11.6667	25	17	12	13	14	4	70	11	10.5	12	11.1667	110	NA	NA	NA	NA	104	NA	NA	NA	NA	75	NA
Pip	2017-08-22	60	A	D	N	1	8	#REF!	#REF!	200	Successful	11	12	12	11.6667	NA	NA	NA	NA	NA	NA	NA	NA	NA	NA	NA	NA	NA	NA	NA	NA	NA	NA	NA	NA	NA	NA	NA	NA	NA	NA	NA	NA	NA	NA	NA	NA	NA	NA
Pip	2017-08-22	901	A	D	F	1	9	#REF!	#REF!	NA	Successful	NA	NA	NA	NA	14	83	11	11	12	11.3333	42	13	11.5	12	12.1667	43	13.5	12	12	12.5	6	120	11.5	12	11.5	11.6667	61	NA	NA	NA	NA	120	NA	NA	NA	NA	96	NA
Pip	2017-08-22	116	A	D	N	1	10	#REF!	#REF!	188	Successful	11	12	11	11.3333	NA	NA	NA	NA	NA	NA	NA	NA	NA	NA	NA	NA	NA	NA	NA	NA	NA	NA	NA	NA	NA	NA	NA	NA	NA	NA	NA	NA	NA	NA	NA	NA	NA	NA
Pip	2017-08-22	313	A	D	N	2	1	#REF!	#REF!	200	Successful	13	10	11.5	11.5	7	41	13	13	12	12.6667	68	14	11	12	12.3333	46	14	13	13	13.3333	1	130	14	11	11	12	NA	NA	NA	NA	NA	NA	NA	NA	NA	NA	NA	NA
Pip	2017-08-22	51	A	D	N	2	2	#REF!	#REF!	100	Successful	12	13	12	12.3333	1	50	12	12	13.5	12.5	NA	NA	NA	NA	NA	NA	NA	NA	NA	NA	NA	NA	NA	NA	NA	NA	NA	NA	NA	NA	NA	NA	NA	NA	NA	NA	NA	NA
Pip	2017-08-22	47	A	D	F	2	3	#REF!	#REF!	190	Successful	12	11	12	11.6667	NA	NA	NA	NA	NA	NA	NA	NA	NA	NA	NA	NA	NA	NA	NA	NA	NA	NA	NA	NA	NA	NA	NA	NA	NA	NA	NA	NA	NA	NA	NA	NA	NA	NA
Pip	2017-08-22	402	A	D	F	2	4	#REF!	#REF!	200	Successful	12	11	13	12	NA	NA	NA	NA	NA	NA	NA	NA	NA	NA	NA	NA	NA	NA	NA	NA	NA	NA	NA	NA	NA	NA	NA	NA	NA	NA	NA	NA	NA	NA	NA	NA	NA	NA
Pip	2017-08-22	321	A	D	N	2	5	#REF!	#REF!	200	Successful	10.5	11	12	11.1667	11	42	11	12	11	11.3333	50	14	12.5	13	13.1667	45	14	14	11	13	NA	NA	NA	NA	NA	NA	NA	NA	NA	NA	NA	NA	NA	NA	NA	NA	NA	NA
Pip	2017-08-22	112	A	D	F	2	6	#REF!	#REF!	190	Successful	11	12	12	11.6667	1	52	12	12	12	12	NA	NA	NA	NA	NA	NA	NA	NA	NA	NA	NA	NA	NA	NA	NA	NA	NA	NA	NA	NA	NA	NA	NA	NA	NA	NA	NA	NA
Pip	2017-08-22	357	A	D	N	2	7	#REF!	#REF!	189	Successful	14.5	12	13	13.1667	10	47	13	12.5	12	12.5	38	14	14	12	13.3333	78	14	13.5	15	14.1667	NA	NA	NA	NA	NA	NA	NA	NA	NA	NA	NA	NA	NA	NA	NA	NA	NA	NA
Pip	2017-08-22	63	A	D	F	2	8	#REF!	#REF!	191	Successful	11	11.5	12	11.5	1	61	14	12.5	12	12.8333	NA	NA	NA	NA	NA	NA	NA	NA	NA	NA	NA	NA	NA	NA	NA	NA	NA	NA	NA	NA	NA	NA	NA	NA	NA	NA	NA	NA
Pip	2017-08-22	395	A	D	F	2	9	#REF!	#REF!	191	Successful	12	13	13	12.6667	12	60	14	10.5	15	13.1667	36	13.5	14	14	13.8333	31	10	12.5	12	11.5	NA	NA	NA	NA	NA	NA	NA	NA	NA	NA	NA	NA	NA	NA	NA	NA	NA	NA
Pip	2017-08-22	103	A	D	N	2	10	#REF!	#REF!	124	Successful	13	10	13	12	NA	NA	NA	NA	NA	NA	NA	NA	NA	NA	NA	NA	NA	NA	NA	NA	1	68	12	11	11	11.3333	NA	NA	NA	NA	NA	NA	NA	NA	NA	NA	NA	NA
Pip	2017-08-29	54	A	D	F	3	1	#REF!	#REF!	200	Successful	11	12	12	11.6667	NA	NA	NA	NA	NA	NA	NA	NA	NA	NA	NA	NA	NA	NA	NA	NA	NA	NA	NA	NA	NA	NA	NA	NA	NA	NA	NA	NA	NA	NA	NA	NA	NA	NA
Pip	2017-08-29	28	A	D	N	3	2	#REF!	#REF!	110	Successful	13	11	13	12.3333	NA	NA	NA	NA	NA	NA	NA	NA	NA	NA	NA	NA	NA	NA	NA	NA	NA	NA	NA	NA	NA	NA	NA	NA	NA	NA	NA	NA	NA	NA	NA	NA	NA	NA
Pip	2017-08-29	51	A	D	F	3	3	#REF!	#REF!	200	Successful	11	11	13	11.6667	NA	NA	NA	NA	NA	NA	NA	NA	NA	NA	NA	NA	NA	NA	NA	NA	NA	NA	NA	NA	NA	NA	NA	NA	NA	NA	NA	NA	NA	NA	NA	NA	NA	NA
Pip	2017-08-29	36	A	D	N	3	4	#REF!	#REF!	91	Successful	12	13	12	12.3333	NA	NA	NA	NA	NA	NA	NA	NA	NA	NA	NA	NA	NA	NA	NA	NA	NA	NA	NA	NA	NA	NA	NA	NA	NA	NA	NA	NA	NA	NA	NA	NA	NA	NA
Pip	2017-08-29	36	A	D	N	3	5	#REF!	#REF!	64	Successful	12	12	12	12	1	46	10	11	11	10.6667	NA	NA	NA	NA	NA	NA	NA	NA	NA	NA	NA	NA	NA	NA	NA	NA	NA	NA	NA	NA	NA	NA	NA	NA	NA	NA	NA	NA
Pip	2017-08-29	45	A	D	F	3	6	#REF!	#REF!	200	Successful	11	11	11	11	NA	NA	NA	NA	NA	NA	NA	NA	NA	NA	NA	NA	NA	NA	NA	NA	NA	NA	NA	NA	NA	NA	NA	NA	NA	NA	NA	NA	NA	NA	NA	NA	NA	NA
Pip	2017-08-29	47	A	D	N	3	7	#REF!	#REF!	200	Successful	12	11	12	11.6667	NA	NA	NA	NA	NA	NA	NA	NA	NA	NA	NA	NA	NA	NA	NA	NA	NA	NA	NA	NA	NA	NA	NA	NA	NA	NA	NA	NA	NA	NA	NA	NA	NA	NA
Pip	2017-08-29	143	A	D	F	3	8	#REF!	#REF!	200	Successful	12	10	11	11	8	33	9	11	14	11.3333	70	12	13	12	12.3333	42	11	13	12	12	NA	NA	NA	NA	NA	NA	NA	NA	NA	NA	NA	NA	NA	NA	NA	NA	NA	NA
Pip	2017-08-29	57	A	D	F	3	9	#REF!	#REF!	200	Successful	12	10	13	11.6667	NA	NA	NA	NA	NA	NA	NA	NA	NA	NA	NA	NA	NA	NA	NA	NA	NA	NA	NA	NA	NA	NA	NA	NA	NA	NA	NA	NA	NA	NA	NA	NA	NA	NA
Pip	2017-08-29	46	A	D	N	3	10	#REF!	#REF!	84	Successful	13	12	12	12.3333	1	46	12	12.5	11.5	12	NA	NA	NA	NA	NA	NA	NA	NA	NA	NA	NA	NA	NA	NA	NA	NA	NA	NA	NA	NA	NA	NA	NA	NA	NA	NA	NA	NA
Pip	2017-09-03	43	A	D	F	4	1	#REF!	#REF!	200	Successful	12	11	11.5	11.5	NA	NA	NA	NA	NA	NA	NA	NA	NA	NA	NA	NA	NA	NA	NA	NA	NA	NA	NA	NA	NA	NA	NA	NA	NA	NA	NA	NA	NA	NA	NA	NA	NA	NA
Pip	2017-09-03	50	A	D	N	4	2	#REF!	#REF!	118	Successful	12	10	13	11.6667	1	39	12	12	11.5	11.8333	NA	NA	NA	NA	NA	NA	NA	NA	NA	NA	NA	NA	NA	NA	NA	NA	NA	NA	NA	NA	NA	NA	NA	NA	NA	NA	NA	NA
Pip	2017-09-03	44	A	D	N	4	3	#REF!	#REF!	85	Successful	12	11	13	12	1	77	12	9	12.5	11.1667	NA	NA	NA	NA	NA	NA	NA	NA	NA	NA	NA	NA	NA	NA	NA	NA	NA	NA	NA	NA	NA	NA	NA	NA	NA	NA	NA	NA
Pip	2017-09-03	45	A	D	F	4	4	#REF!	#REF!	200	Successful	12	12	11.5	11.8333	NA	NA	NA	NA	NA	NA	NA	NA	NA	NA	NA	NA	NA	NA	NA	NA	NA	NA	NA	NA	NA	NA	NA	NA	NA	NA	NA	NA	NA	NA	NA	NA	NA	NA
Pip	2017-09-03	61	A	D	F	4	5	#REF!	#REF!	200	Successful	12	10	11	11	NA	NA	NA	NA	NA	NA	NA	NA	NA	NA	NA	NA	NA	NA	NA	NA	NA	NA	NA	NA	NA	NA	NA	NA	NA	NA	NA	NA	NA	NA	NA	NA	NA	NA
Pip	2017-09-03	34	A	D	N	4	6	#REF!	#REF!	81	Successful	11	12.5	12.5	12	2	71	12	11	12	11.6667	36	14	12	12	12.6667	NA	NA	NA	NA	NA	NA	NA	NA	NA	NA	NA	NA	NA	NA	NA	NA	NA	NA	NA	NA	NA	NA	NA
Pip	2017-09-03	67	A	D	N	4	7	#REF!	#REF!	194	Successful	17	12	11	13.3333	3	69	13	12	12	12.3333	42	13	11.5	13	12.5	38	11.5	12.5	12	12	1	98	12.5	12	12.5	12.3333	NA	NA	NA	NA	NA	NA	NA	NA	NA	NA	NA	NA
Pip	2017-09-03	132	A	D	F	4	8	#REF!	#REF!	200	Successful	12	11	12.5	11.8333	5	115	11	15	11.5	12.5	86	13	12	14	13	69	12	13	13	12.6667	2	90	13	11	13.5	12.5	70	NA	NA	NA	NA	NA	NA	NA	NA	NA	NA	NA
Pip	2017-09-03	120	A	D	N	4	9	#REF!	#REF!	144	Successful	12	10	12	11.3333	5	76	12	9	14	11.6667	72	9	12.5	12	11.1667	27	9.5	11	14	11.5	1	60	12	11	11	11.3333	NA	NA	NA	NA	NA	NA	NA	NA	NA	NA	NA	NA
Pip	2017-09-03	125	A	D	F	4	10	#REF!	#REF!	191	Successful	7	12.5	13.5	11	2	83	12	10	11.5	11.1667	60	10	9	13.5	10.8333	NA	NA	NA	NA	NA	2	44	13	10.5	9	10.8333	161	NA	NA	NA	NA	NA	NA	NA	NA	NA	NA	NA
Pip	2017-09-07	326	A	D	F	5	1	#REF!	#REF!	200	Successful	12	12	13	12.3333	8	112	12	12	11	11.6667	39	13	13	10.5	12.1667	47	14	14.5	13.5	14	3	112	14	15	14	14.3333	88	12	11.5	12	11.8333	61	NA	NA	NA	NA	NA	NA
Pip	2017-09-07	172	A	D	N	5	2	#REF!	#REF!	79	Successful	15	14.5	14	14.5	3	58	13	14.5	14	13.8333	56	12	25.5	15	17.5	31	15	10.5	12.5	12.6667	3	52	18	18	13.5	16.5	52	12	12	10	11.3333	26	NA	NA	NA	NA	NA	NA
Pip	2017-09-07	47	A	D	N	5	3	#REF!	#REF!	200	Successful	11	12	11	11.3333	NA	NA	NA	NA	NA	NA	NA	NA	NA	NA	NA	NA	NA	NA	NA	NA	NA	NA	NA	NA	NA	NA	NA	NA	NA	NA	NA	NA	NA	NA	NA	NA	NA	NA
Pip	2017-09-07	47	A	D	F	5	4	#REF!	#REF!	200	Successful	14	12	12	12.6667	NA	NA	NA	NA	NA	NA	NA	NA	NA	NA	NA	NA	NA	NA	NA	NA	NA	NA	NA	NA	NA	NA	NA	NA	NA	NA	NA	NA	NA	NA	NA	NA	NA	NA
Pip	2017-09-07	29	A	D	N	5	5	#REF!	#REF!	101	Successful	12	12	12	12	NA	NA	NA	NA	NA	NA	NA	NA	NA	NA	NA	NA	NA	NA	NA	NA	NA	NA	NA	NA	NA	NA	NA	NA	NA	NA	NA	NA	NA	NA	NA	NA	NA	NA
Pip	2017-09-07	39	A	D	N	5	6	#REF!	#REF!	102	Successful	13	10.5	14	12.5	NA	NA	NA	NA	NA	NA	NA	NA	NA	NA	NA	NA	NA	NA	NA	NA	NA	NA	NA	NA	NA	NA	NA	NA	NA	NA	NA	NA	NA	NA	NA	NA	NA	NA
Pip	2017-09-07	40	A	D	F	5	7	#REF!	#REF!	200	Successful	12	10	13	11.6667	NA	NA	NA	NA	NA	NA	NA	NA	NA	NA	NA	NA	NA	NA	NA	NA	NA	NA	NA	NA	NA	NA	NA	NA	NA	NA	NA	NA	NA	NA	NA	NA	NA	NA
Pip	2017-09-07	110	A	D	F	5	8	#REF!	#REF!	200	Successful	13	12	12	12.3333	NA	NA	NA	NA	NA	NA	NA	NA	NA	NA	NA	NA	NA	NA	NA	NA	3	79	13	12	12	12.3333	66	15	13	13	13.6667	62	12	12.5	12.5	12.3333	NA	NA
Pip	2017-09-07	42	A	D	N	5	9	#REF!	#REF!	200	Successful	13.5	9.5	13	12	NA	NA	NA	NA	NA	NA	NA	NA	NA	NA	NA	NA	NA	NA	NA	NA	NA	NA	NA	NA	NA	NA	NA	NA	NA	NA	NA	NA	NA	NA	NA	NA	NA	NA
Pip	2017-09-07	49	A	D	F	5	10	#REF!	#REF!	200	Successful	12	12	12	12	NA	NA	NA	NA	NA	NA	NA	NA	NA	NA	NA	NA	NA	NA	NA	NA	NA	NA	NA	NA	NA	NA	NA	NA	NA	NA	NA	NA	NA	NA	NA	NA	NA	NA
Pip	2017-09-10	40	A	D	N	6	1	#REF!	#REF!	200	Successful	12	11.5	12	11.8333	NA	NA	NA	NA	NA	NA	NA	NA	NA	NA	NA	NA	NA	NA	NA	NA	NA	NA	NA	NA	NA	NA	NA	NA	NA	NA	NA	NA	NA	NA	NA	NA	NA	NA
Pip	2017-09-10	157	A	D	F	6	2	#REF!	#REF!	200	Successful	12	9	12	11	7	116	12	11	12.5	11.8333	91	12	12	11	11.6667	200	12	9	12	11	1	89	NA	NA	NA	NA	NA	NA	NA	NA	NA	NA	NA	NA	NA	NA	NA	NA
Pip	2017-09-10	78	A	D	F	6	3	#REF!	#REF!	200	Successful	12	7	13	10.6667	NA	NA	NA	NA	NA	NA	NA	NA	NA	NA	NA	NA	NA	NA	NA	NA	1	200	13	11	12	12	NA	NA	NA	NA	NA	NA	NA	NA	NA	NA	NA	NA
Pip	2017-09-10	107	A	D	N	6	4	#REF!	#REF!	200	Successful	11	10	13	11.3333	1	58	12	12	12	12	NA	NA	NA	NA	NA	NA	NA	NA	NA	NA	1	60	12	11	9.5	10.8333	NA	NA	NA	NA	NA	NA	NA	NA	NA	NA	NA	NA
Pip	2017-09-10	49	A	D	F	6	5	#REF!	#REF!	200	Successful	10	11	12	11	NA	NA	NA	NA	NA	NA	NA	NA	NA	NA	NA	NA	NA	NA	NA	NA	NA	NA	NA	NA	NA	NA	NA	NA	NA	NA	NA	NA	NA	NA	NA	NA	NA	NA
Pip	2017-09-10	50	A	D	F	6	6	#REF!	#REF!	200	Successful	12	10	11.5	11.1667	NA	NA	NA	NA	NA	NA	NA	NA	NA	NA	NA	NA	NA	NA	NA	NA	NA	NA	NA	NA	NA	NA	NA	NA	NA	NA	NA	NA	NA	NA	NA	NA	NA	NA
Pip	2017-09-10	51	A	D	N	6	7	#REF!	#REF!	93	Successful	12	10	12	11.3333	NA	NA	NA	NA	NA	NA	NA	NA	NA	NA	NA	NA	NA	NA	NA	NA	1	112	11	10	12	11	NA	NA	NA	NA	NA	NA	NA	NA	NA	NA	NA	NA
Pip	2017-09-10	116	A	D	F	6	8	#REF!	#REF!	200	Successful	14	12	12	12.6667	1	85	11	9	12	10.6667	NA	NA	NA	NA	NA	NA	NA	NA	NA	NA	NA	NA	NA	NA	NA	NA	NA	NA	NA	NA	NA	NA	NA	NA	NA	NA	NA	NA
Pip	2017-09-10	45	A	D	N	6	9	#REF!	#REF!	200	Successful	11	10	11	10.6667	NA	NA	NA	NA	NA	NA	NA	NA	NA	NA	NA	NA	NA	NA	NA	NA	NA	NA	NA	NA	NA	NA	NA	NA	NA	NA	NA	NA	NA	NA	NA	NA	NA	NA
Pip	2017-09-10	54	A	D	N	6	10	#REF!	#REF!	200	Successful	12	10.5	12	11.5	NA	NA	NA	NA	NA	NA	NA	NA	NA	NA	NA	NA	NA	NA	NA	NA	NA	NA	NA	NA	NA	NA	NA	NA	NA	NA	NA	NA	NA	NA	NA	NA	NA	NA
Pip	2017-09-10	49	A	W	L	7	1	#REF!	#REF!	200	Successful	11.5	9.5	13	11.3333	NA	NA	NA	NA	NA	NA	NA	NA	NA	NA	NA	NA	NA	NA	NA	NA	NA	NA	NA	NA	NA	NA	NA	NA	NA	NA	NA	NA	NA	NA	NA	NA	NA	NA
Pip	2017-09-10	901	A	W	S	7	2	#REF!	#REF!	NA	Successful	NA	NA	NA	NA	24	106	11	9	10	10	97	11	9.5	12	10.8333	157	12	7	14	11	NA	NA	NA	NA	NA	NA	NA	NA	NA	NA	NA	NA	NA	NA	NA	NA	NA	NA
Pip	2017-09-10	64	A	W	L	7	3	#REF!	#REF!	200	Successful	11	12	11.5	11.5	NA	NA	NA	NA	NA	NA	NA	NA	NA	NA	NA	NA	NA	NA	NA	NA	NA	NA	NA	NA	NA	NA	NA	NA	NA	NA	NA	NA	NA	NA	NA	NA	NA	NA
Pip	2017-09-12	60	A	W	L	7	4	#REF!	#REF!	138	Successful	12	11	12	11.6667	2	58	12	10.5	12	11.5	67	9.5	13	11.5	11.3333	NA	NA	NA	NA	NA	NA	NA	NA	NA	NA	NA	NA	NA	NA	NA	NA	NA	NA	NA	NA	NA	NA	NA
Pip	2017-09-12	900	A	W	S	7	5	#REF!	#REF!	NA	Successful	NA	NA	NA	NA	28	88	10	13	13	12	42	12	11.5	13	12.1667	200	13.5	13	16	14.1667	NA	NA	NA	NA	NA	NA	NA	NA	NA	NA	NA	NA	NA	NA	NA	NA	NA	NA
Pip	2017-09-12	36	A	W	L	7	6	#REF!	#REF!	145	Successful	13	12.5	12.5	12.6667	NA	NA	NA	NA	NA	NA	NA	NA	NA	NA	NA	NA	NA	NA	NA	NA	NA	NA	NA	NA	NA	NA	NA	NA	NA	NA	NA	NA	NA	NA	NA	NA	NA	NA
Pip	2017-09-12	901	A	W	S	7	7	#REF!	#REF!	NA	Successful	NA	NA	NA	NA	31	54	11	12	14	12.3333	114	13	6	13	10.6667	88	12.5	18	13.5	14.6667	NA	NA	NA	NA	NA	NA	NA	NA	NA	NA	NA	NA	NA	NA	NA	NA	NA	NA
Pip	2017-09-12	44	A	W	L	7	8	#REF!	#REF!	200	Successful	11	8.5	11	10.1667	NA	NA	NA	NA	NA	NA	NA	NA	NA	NA	NA	NA	NA	NA	NA	NA	NA	NA	NA	NA	NA	NA	NA	NA	NA	NA	NA	NA	NA	NA	NA	NA	NA	NA
Pip	2017-09-15	901	A	W	S	7	9	#REF!	#REF!	NA	Successful	NA	NA	NA	NA	25	155	12	9.5	11	10.8333	38	11	9	11	10.3333	20	10	11	10.5	10.5	NA	NA	NA	NA	NA	NA	NA	NA	NA	NA	NA	NA	NA	NA	NA	NA	NA	NA
Pip	2017-09-15	901	A	W	S	7	10	#REF!	#REF!	NA	Successful	NA	NA	NA	NA	29	200	13	9.5	11	11.1667	200	12	7	11.5	10.1667	64	12	12	12	12	NA	NA	NA	NA	NA	NA	NA	NA	NA	NA	NA	NA	NA	NA	NA	NA	NA	NA
Pip	2017-09-15	108	A	W	L	8	1	#REF!	#REF!	134	Successful	11	10.5	12	11.1667	2	95	12	11.5	13	12.1667	101	12	9	13	11.3333	NA	NA	NA	NA	NA	NA	NA	NA	NA	NA	NA	NA	NA	NA	NA	NA	NA	NA	NA	NA	NA	NA	NA
Pip	2017-09-15	155	A	W	L	8	2	#REF!	#REF!	200	Successful	13	12	12	12.3333	5	78	10	9	11	10	97	12	12	12	12	100	12	11	13	12	NA	NA	NA	NA	NA	NA	NA	NA	NA	NA	NA	NA	NA	NA	NA	NA	NA	NA
Pip	2017-09-15	901	A	W	S	8	3	#REF!	#REF!	NA	Successful	NA	NA	NA	NA	28	200	12	11	11.5	11.5	71	13	10	13	12	134	12.5	12	12	12.1667	NA	NA	NA	NA	NA	NA	NA	NA	NA	NA	NA	NA	NA	NA	NA	NA	NA	NA
Pip	2017-09-15	32	A	W	L	8	4	#REF!	#REF!	123	Successful	11	10	11	10.6667	NA	NA	NA	NA	NA	NA	NA	NA	NA	NA	NA	NA	NA	NA	NA	NA	NA	NA	NA	NA	NA	NA	NA	NA	NA	NA	NA	NA	NA	NA	NA	NA	NA	NA
Pip	2017-09-15	901	A	W	S	8	5	#REF!	#REF!	NA	Successful	NA	NA	NA	NA	18	86	13	10	14.5	12.5	85	13	11	12	12	89	11	11	12.5	11.5	NA	NA	NA	NA	NA	NA	NA	NA	NA	NA	NA	NA	NA	NA	NA	NA	NA	NA
Pip	2017-09-15	32	A	W	L	8	6	#REF!	#REF!	133	Successful	12	10	13	11.6667	NA	NA	NA	NA	NA	NA	NA	NA	NA	NA	NA	NA	NA	NA	NA	NA	NA	NA	NA	NA	NA	NA	NA	NA	NA	NA	NA	NA	NA	NA	NA	NA	NA	NA
Pip	2017-09-19	903	A	W	S	8	7	#REF!	#REF!	NA	Successful	NA	NA	NA	NA	28	109	12.5	12	12	12.1667	98	12.5	9	12	11.1667	138	13	9.5	12.5	11.6667	NA	NA	NA	NA	NA	NA	NA	NA	NA	NA	NA	NA	NA	NA	NA	NA	NA	NA
Pip	2017-09-19	39	A	W	L	8	8	#REF!	#REF!	200	Successful	12	9.5	12	11.1667	NA	NA	NA	NA	NA	NA	NA	NA	NA	NA	NA	NA	NA	NA	NA	NA	NA	NA	NA	NA	NA	NA	NA	NA	NA	NA	NA	NA	NA	NA	NA	NA	NA	NA
Pip	2017-09-19	901	A	W	S	8	9	#REF!	#REF!	NA	Successful	NA	NA	NA	NA	18	125	12.5	11	12.5	12	60	12	12.5	12	12.1667	80	12	11.5	12.5	12	NA	NA	NA	NA	NA	NA	NA	NA	NA	NA	NA	NA	NA	NA	NA	NA	NA	NA
Pip	2017-09-19	901	A	W	S	8	10	#REF!	#REF!	NA	Successful	NA	NA	NA	NA	14	136	14	12	12.5	12.8333	37	13	12.5	10	11.8333	29	17	14	14.5	15.1667	NA	NA	NA	NA	NA	NA	NA	NA	NA	NA	NA	NA	NA	NA	NA	NA	NA	NA
Pip	2017-09-19	108	A	W	L	9	1	#REF!	#REF!	200	Successful	11	11	13	11.6667	1	86	13	8.5	13	11.5	NA	NA	NA	NA	NA	NA	NA	NA	NA	NA	NA	NA	NA	NA	NA	NA	NA	NA	NA	NA	NA	NA	NA	NA	NA	NA	NA	NA
Pip	2017-09-19	57	A	W	L	9	2	#REF!	#REF!	200	Successful	12	10	14	12	1	91	14	10	14	12.6667	NA	NA	NA	NA	NA	NA	NA	NA	NA	NA	NA	NA	NA	NA	NA	NA	NA	NA	NA	NA	NA	NA	NA	NA	NA	NA	NA	NA
Pip	2017-09-23	901	A	W	S	9	3	#REF!	#REF!	NA	Successful	NA	NA	NA	NA	14	185	12	11	12.5	11.8333	68	12.5	12	13	12.5	95	12	10.5	13	11.8333	NA	NA	NA	NA	NA	NA	NA	NA	NA	NA	NA	NA	NA	NA	NA	NA	NA	NA
Pip	2017-09-23	41	A	W	L	9	4	#REF!	#REF!	200	Successful	11	10	12	11	NA	NA	NA	NA	NA	NA	NA	NA	NA	NA	NA	NA	NA	NA	NA	NA	NA	NA	NA	NA	NA	NA	NA	NA	NA	NA	NA	NA	NA	NA	NA	NA	NA	NA
Pip	2017-09-23	900	A	W	S	9	5	#REF!	#REF!	NA	Successful	NA	NA	NA	NA	18	100	12	10	10	10.6667	92	13	11	13	12.3333	200	15	14	16	15	NA	NA	NA	NA	NA	NA	NA	NA	NA	NA	NA	NA	NA	NA	NA	NA	NA	NA
Pip	2017-09-23	40	A	W	L	9	6	#REF!	#REF!	200	Successful	12	10	12	11.3333	NA	NA	NA	NA	NA	NA	NA	NA	NA	NA	NA	NA	NA	NA	NA	NA	NA	NA	NA	NA	NA	NA	NA	NA	NA	NA	NA	NA	NA	NA	NA	NA	NA	NA
Pip	2017-09-23	910	A	W	S	9	7	#REF!	#REF!	NA	Successful	NA	NA	NA	NA	15	200	14	11	14	13	58	13	12.5	14	13.1667	47	13	13	11	12.3333	NA	NA	NA	NA	NA	NA	NA	NA	NA	NA	NA	NA	NA	NA	NA	NA	NA	NA
Pip	2017-09-23	27	A	W	L	9	8	#REF!	#REF!	115	Successful	13	10.5	13	12.1667	NA	NA	NA	NA	NA	NA	NA	NA	NA	NA	NA	NA	NA	NA	NA	NA	NA	NA	NA	NA	NA	NA	NA	NA	NA	NA	NA	NA	NA	NA	NA	NA	NA	NA
Pip	2017-09-26	900	A	W	S	9	9	#REF!	#REF!	NA	Successful	NA	NA	NA	NA	11	200	11.5	10	12	11.1667	76	12	11	12.5	11.8333	67	13	10	13	12	NA	NA	NA	NA	NA	NA	NA	NA	NA	NA	NA	NA	NA	NA	NA	NA	NA	NA
Pip	2017-09-26	992	A	W	S	9	10	#REF!	#REF!	NA	Successful	NA	NA	NA	NA	6	70	12	9	12	11	136	12	11	13	12	161	13	11	12.5	12.1667	NA	NA	NA	NA	NA	NA	NA	NA	NA	NA	NA	NA	NA	NA	NA	NA	NA	NA
Pip	2017-09-26	38	A	W	L	10	1	#REF!	#REF!	200	Successful	12	11	12	11.6667	NA	NA	NA	NA	NA	NA	NA	NA	NA	NA	NA	NA	NA	NA	NA	NA	NA	NA	NA	NA	NA	NA	NA	NA	NA	NA	NA	NA	NA	NA	NA	NA	NA	NA
Pip	2017-09-26	924	A	W	S	10	2	#REF!	#REF!	NA	Successful	NA	NA	NA	NA	6	200	13	11	12	12	40	12.5	11	12.5	12	88	14	10	12	12	NA	NA	NA	NA	NA	NA	NA	NA	NA	NA	NA	NA	NA	NA	NA	NA	NA	NA
Pip	2017-09-26	46	A	W	L	10	3	#REF!	#REF!	200	Successful	12	9	12	11	NA	NA	NA	NA	NA	NA	NA	NA	NA	NA	NA	NA	NA	NA	NA	NA	NA	NA	NA	NA	NA	NA	NA	NA	NA	NA	NA	NA	NA	NA	NA	NA	NA	NA
Pip	2017-09-26	36	A	W	L	10	4	#REF!	#REF!	200	Successful	12	12	13	12.3333	NA	NA	NA	NA	NA	NA	NA	NA	NA	NA	NA	NA	NA	NA	NA	NA	NA	NA	NA	NA	NA	NA	NA	NA	NA	NA	NA	NA	NA	NA	NA	NA	NA	NA
Pip	2017-09-30	901	A	W	S	10	5	#REF!	#REF!	NA	Successful	NA	NA	NA	NA	13	200	12.5	11	12	11.8333	71	13	10	12	11.6667	85	14	10	12	12	NA	NA	NA	NA	NA	NA	NA	NA	NA	NA	NA	NA	NA	NA	NA	NA	NA	NA
Pip	2017-09-30	38	A	W	L	10	6	#REF!	#REF!	200	Successful	12	12	12	12	NA	NA	NA	NA	NA	NA	NA	NA	NA	NA	NA	NA	NA	NA	NA	NA	NA	NA	NA	NA	NA	NA	NA	NA	NA	NA	NA	NA	NA	NA	NA	NA	NA	NA
Pip	2017-09-30	901	A	W	S	10	7	#REF!	#REF!	NA	Successful	NA	NA	NA	NA	14	72	12	13	15	13.3333	134	14	11	13.5	12.8333	173	12	11	12	11.6667	NA	NA	NA	NA	NA	NA	NA	NA	NA	NA	NA	NA	NA	NA	NA	NA	NA	NA
Pip	2017-09-30	37	A	W	L	10	8	#REF!	#REF!	200	Successful	12.5	10	12	11.5	NA	NA	NA	NA	NA	NA	NA	NA	NA	NA	NA	NA	NA	NA	NA	NA	NA	NA	NA	NA	NA	NA	NA	NA	NA	NA	NA	NA	NA	NA	NA	NA	NA	NA
Pip	2017-09-30	905	A	W	S	10	9	#REF!	#REF!	NA	Successful	NA	NA	NA	NA	13	200	14	12	14	13.3333	166	13	11	14	12.6667	39	12	11	13	12	NA	NA	NA	NA	NA	NA	NA	NA	NA	NA	NA	NA	NA	NA	NA	NA	NA	NA
Pip	2017-09-30	900	A	W	S	10	10	#REF!	#REF!	NA	Successful	NA	NA	NA	NA	7	137	13	9	13	11.6667	49	13	11	12	12	95	11	14	13	12.6667	NA	NA	NA	NA	NA	NA	NA	NA	NA	NA	NA	NA	NA	NA	NA	NA	NA	NA
Pip	2017-09-30	39	A	W	L	11	1	#REF!	#REF!	200	Successful	12	11	12	11.6667	NA	NA	NA	NA	NA	NA	NA	NA	NA	NA	NA	NA	NA	NA	NA	NA	NA	NA	NA	NA	NA	NA	NA	NA	NA	NA	NA	NA	NA	NA	NA	NA	NA	NA
Pip	2017-10-03	941	A	W	S	11	2	#REF!	#REF!	NA	Successful	NA	NA	NA	NA	12	200	12	9	12	11	168	11.5	9	12	10.8333	44	11	11	13	11.6667	NA	NA	NA	NA	NA	NA	NA	NA	NA	NA	NA	NA	NA	NA	NA	NA	NA	NA
Pip	2017-10-03	43	A	W	L	11	3	#REF!	#REF!	200	Successful	11	9.5	11	10.5	NA	NA	NA	NA	NA	NA	NA	NA	NA	NA	NA	NA	NA	NA	NA	NA	NA	NA	NA	NA	NA	NA	NA	NA	NA	NA	NA	NA	NA	NA	NA	NA	NA	NA
Pip	2017-10-03	933	A	W	S	11	4	#REF!	#REF!	NA	Successful	NA	NA	NA	NA	11	106	14	8	13	11.6667	74	17	11	13	13.6667	44	16	13	11	13.3333	NA	NA	NA	NA	NA	NA	NA	NA	NA	NA	NA	NA	NA	NA	NA	NA	NA	NA
Pip	2017-10-03	43	A	W	L	11	5	#REF!	#REF!	200	Successful	11.5	10	11.5	11	NA	NA	NA	NA	NA	NA	NA	NA	NA	NA	NA	NA	NA	NA	NA	NA	NA	NA	NA	NA	NA	NA	NA	NA	NA	NA	NA	NA	NA	NA	NA	NA	NA	NA
Pip	2017-10-03	43	A	W	L	11	6	#REF!	#REF!	200	Successful	12	11	13	12	NA	NA	NA	NA	NA	NA	NA	NA	NA	NA	NA	NA	NA	NA	NA	NA	NA	NA	NA	NA	NA	NA	NA	NA	NA	NA	NA	NA	NA	NA	NA	NA	NA	NA
Pip	2017-10-03	901	A	W	S	11	7	#REF!	#REF!	NA	Successful	NA	NA	NA	NA	9	104	13	10.5	14	12.5	74	14	9.5	13	12.1667	45	15	13.5	17	15.1667	NA	NA	NA	NA	NA	NA	NA	NA	NA	NA	NA	NA	NA	NA	NA	NA	NA	NA
Pip	2017-10-03	160	A	W	L	11	8	#REF!	#REF!	200	Successful	11	11	12	11.3333	5	96	14	11.5	12	12.5	49	14	11.5	12	12.5	67	13	12	16	13.6667	NA	NA	NA	NA	NA	NA	NA	NA	NA	NA	NA	NA	NA	NA	NA	NA	NA	NA
Pip	2017-10-05	901	A	W	S	11	9	#REF!	#REF!	NA	Successful	NA	NA	NA	NA	13	69	11.5	10.5	14.5	12.1667	45	13	12	13	12.6667	53	10	14	14	12.6667	NA	NA	NA	NA	NA	NA	NA	NA	NA	NA	NA	NA	NA	NA	NA	NA	NA	NA
Pip	2017-10-05	908	A	W	S	11	10	#REF!	#REF!	NA	Successful	NA	NA	NA	NA	18	73	12	10.5	12	11.5	49	11	9	12	10.6667	135	13	9	13	11.6667	NA	NA	NA	NA	NA	NA	NA	NA	NA	NA	NA	NA	NA	NA	NA	NA	NA	NA
Pip	2017-10-05	34	A	W	L	12	1	#REF!	#REF!	200	Successful	13	9	12	11.3333	NA	NA	NA	NA	NA	NA	NA	NA	NA	NA	NA	NA	NA	NA	NA	NA	NA	NA	NA	NA	NA	NA	NA	NA	NA	NA	NA	NA	NA	NA	NA	NA	NA	NA
Pip	2017-10-05	901	A	W	S	12	2	#REF!	#REF!	NA	Successful	NA	NA	NA	NA	4	200	12	9	12	11	38	16	14	16	15.3333	189	12	11	12	11.6667	NA	NA	NA	NA	NA	NA	NA	NA	NA	NA	NA	NA	NA	NA	NA	NA	NA	NA
Pip	2017-10-05	38	A	W	L	12	3	#REF!	#REF!	119	Successful	12.5	12	12	12.1667	1	86	12	12	11	11.6667	NA	NA	NA	NA	NA	NA	NA	NA	NA	NA	NA	NA	NA	NA	NA	NA	NA	NA	NA	NA	NA	NA	NA	NA	NA	NA	NA	NA
Pip	2017-10-05	901	A	W	S	12	4	#REF!	#REF!	NA	Successful	NA	NA	NA	NA	8	133	12	11.5	12	11.8333	75	12	11	11	11.3333	71	13	12	13	12.6667	NA	NA	NA	NA	NA	NA	NA	NA	NA	NA	NA	NA	NA	NA	NA	NA	NA	NA
Pip	2017-10-05	36	A	W	L	12	5	#REF!	#REF!	200	Successful	12	10	12	11.3333	NA	NA	NA	NA	NA	NA	NA	NA	NA	NA	NA	NA	NA	NA	NA	NA	NA	NA	NA	NA	NA	NA	NA	NA	NA	NA	NA	NA	NA	NA	NA	NA	NA	NA
Pip	2017-10-10	901	A	W	S	12	6	#REF!	#REF!	NA	Successful	NA	NA	NA	NA	5	200	12	11	12	11.6667	64	13	10	12	11.6667	42	14	10	12	12	NA	NA	NA	NA	NA	NA	NA	NA	NA	NA	NA	NA	NA	NA	NA	NA	NA	NA
Pip	2017-10-10	43	A	W	L	12	7	#REF!	#REF!	200	Successful	12.5	12.5	12.5	12.5	NA	NA	NA	NA	NA	NA	NA	NA	NA	NA	NA	NA	NA	NA	NA	NA	NA	NA	NA	NA	NA	NA	NA	NA	NA	NA	NA	NA	NA	NA	NA	NA	NA	NA
Pip	2017-10-10	900	A	W	S	12	8	#REF!	#REF!	NA	Successful	NA	NA	NA	NA	18	200	12.5	11	12.5	12	200	12	11.5	12	11.8333	73	14	14.5	14	14.1667	NA	NA	NA	NA	NA	NA	NA	NA	NA	NA	NA	NA	NA	NA	NA	NA	NA	NA
Pip	2017-10-10	39	A	W	L	12	9	#REF!	#REF!	200	Successful	12	11	12	11.6667	NA	NA	NA	NA	NA	NA	NA	NA	NA	NA	NA	NA	NA	NA	NA	NA	NA	NA	NA	NA	NA	NA	NA	NA	NA	NA	NA	NA	NA	NA	NA	NA	NA	NA
Pip	2017-10-10	901	A	W	S	12	10	#REF!	#REF!	NA	Successful	NA	NA	NA	NA	9	200	12	11	14	12.3333	168	12	11	12	11.6667	38	12	11.5	11	11.5	NA	NA	NA	NA	NA	NA	NA	NA	NA	NA	NA	NA	NA	NA	NA	NA	NA	NA
Dol	2017-06-29	901	B	W	L	1	1	#REF!	#REF!	NA	Successful	NA	NA	NA	NA	NA	NA	NA	NA	NA	NA	NA	NA	NA	NA	NA	NA	NA	NA	NA	NA	NA	NA	NA	NA	NA	NA	NA	NA	NA	NA	NA	NA	NA	NA	NA	NA	NA	NA
Dol	2017-07-12	517	B	W	L	1	2	#REF!	#REF!	193	Successful	14	15.5	13	14.1667	NA	NA	NA	NA	NA	NA	NA	NA	NA	NA	NA	NA	NA	NA	NA	NA	NA	NA	NA	NA	NA	NA	NA	NA	NA	NA	NA	NA	NA	NA	NA	NA	NA	NA
Dol	2017-07-12	927	B	W	S	1	3	#REF!	#REF!	NA	Successful	NA	NA	NA	NA	NA	NA	NA	NA	NA	NA	NA	NA	NA	NA	NA	NA	NA	NA	NA	NA	NA	NA	NA	NA	NA	NA	NA	NA	NA	NA	NA	NA	NA	NA	NA	NA	NA	NA
Dol	2017-07-15	901	B	W	S	1	4	#REF!	#REF!	NA	Successful	NA	NA	NA	NA	NA	NA	NA	NA	NA	NA	NA	NA	NA	NA	NA	NA	NA	NA	NA	NA	NA	NA	NA	NA	NA	NA	NA	NA	NA	NA	NA	NA	NA	NA	NA	NA	NA	NA
Dol	2017-10-11	44	B	W	L	1	5	#REF!	#REF!	151	Successful	13	12	16	13.6667	NA	NA	NA	NA	NA	NA	NA	NA	NA	NA	NA	NA	NA	NA	NA	NA	NA	NA	NA	NA	NA	NA	NA	NA	NA	NA	NA	NA	NA	NA	NA	NA	NA	NA
Dol	2017-10-11	856	B	W	L	1	6	#REF!	#REF!	148	Successful	11.5	11.5	13	12	9	96	12.5	10.5	12	11.6667	87	12	15	14	13.6667	54	13	14.5	13	13.5	NA	NA	NA	NA	NA	NA	NA	NA	NA	NA	NA	NA	NA	NA	NA	NA	NA	NA
Dol	2017-10-17	902	B	W	S	1	7	#REF!	#REF!	NA	Successful	NA	NA	NA	NA	3	61	13	11	12	12	59	12	10.5	12	11.5	55	13	11	11	11.6667	NA	NA	NA	NA	NA	NA	NA	NA	NA	NA	NA	NA	NA	NA	NA	NA	NA	NA
Dol	2017-10-17	547	B	W	L	1	8	#REF!	#REF!	148	Successful	13	12	15	13.3333	4	95	13	13	15	13.6667	52	14	14	16	14.6667	82	13	12	14	13	NA	NA	NA	NA	NA	NA	NA	NA	NA	NA	NA	NA	NA	NA	NA	NA	NA	NA
Dol	2017-10-17	901	B	W	S	1	9	#REF!	#REF!	NA	Successful	NA	NA	NA	NA	2	48	19	13	11	14.3333	34	14.5	14	14.5	14.3333	NA	NA	NA	NA	NA	NA	NA	NA	NA	NA	NA	NA	NA	NA	NA	NA	NA	NA	NA	NA	NA	NA	NA
Dol	2017-10-17	901	B	W	S	1	10	#REF!	#REF!	NA	Successful	NA	NA	NA	NA	3	42	14	13	13	13.3333	42	31	20	31	27.3333	41	9	9	11	9.66667	NA	NA	NA	NA	NA	NA	NA	NA	NA	NA	NA	NA	NA	NA	NA	NA	NA	NA
Dol	2017-10-17	593	B	W	L	2	1	#REF!	#REF!	132	Successful	14	13	14.5	13.8333	3	91	12	11	13	12	111	14	14	14	14	NA	NA	NA	NA	#DIV/0!	NA	NA	NA	NA	NA	NA	NA	NA	NA	NA	NA	NA	NA	NA	NA	NA	NA	NA
Dol	2017-10-18	53	B	W	L	2	2	#REF!	#REF!	200	Successful	14	12	14	13.3333	NA	NA	NA	NA	NA	NA	NA	NA	NA	NA	NA	NA	NA	NA	NA	NA	NA	NA	NA	NA	NA	NA	NA	NA	NA	NA	NA	NA	NA	NA	NA	NA	NA	NA
Dol	2017-10-18	901	B	W	S	2	3	#REF!	#REF!	NA	Successful	NA	NA	NA	NA	3	40	14	11.5	14	13.1667	74	16	16	15.5	15.8333	29	10	9	10	9.66667	NA	NA	NA	NA	NA	NA	NA	NA	NA	NA	NA	NA	NA	NA	NA	NA	NA	NA
Dol	2017-10-18	205	B	W	L	2	4	#REF!	#REF!	141	Successful	14.5	13.5	13.5	13.8333	5	114	15	13.5	14	14.1667	36	12.5	12	12.5	12.3333	106	16	12	13.5	13.8333	NA	NA	NA	NA	NA	NA	NA	NA	NA	NA	NA	NA	NA	NA	NA	NA	NA	NA
Dol	2017-10-18	900	B	W	S	2	5	#REF!	#REF!	NA	Successful	NA	NA	NA	NA	1	47	11	9	14	11.3333	NA	NA	NA	NA	NA	NA	NA	NA	NA	NA	NA	NA	NA	NA	NA	NA	NA	NA	NA	NA	NA	NA	NA	NA	NA	NA	NA	NA
Dol	2017-10-18	901	B	W	S	2	6	#REF!	#REF!	NA	Successful	NA	NA	NA	NA	2	59	13	12	16	13.6667	32	11	16	13	13.3333	NA	NA	NA	NA	NA	NA	NA	NA	NA	NA	NA	NA	NA	NA	NA	NA	NA	NA	NA	NA	NA	NA	NA
Dol	2017-10-18	171	B	W	L	2	7	#REF!	#REF!	115	Successful	13.5	12	13	12.8333	1	108	12	12	14	12.6667	NA	NA	NA	NA	NA	NA	NA	NA	NA	NA	NA	NA	NA	NA	NA	NA	NA	NA	NA	NA	NA	NA	NA	NA	NA	NA	NA	NA
Dol	2017-10-18	900	B	W	S	2	8	#REF!	#REF!	NA	Successful	NA	NA	NA	NA	4	38	12	15	13.5	13.5	60	19	19	29	22.3333	45	14	12.5	13	13.1667	NA	NA	NA	NA	NA	NA	NA	NA	NA	NA	NA	NA	NA	NA	NA	NA	NA	NA
Dol	2017-10-25	69	B	W	L	2	9	#REF!	#REF!	156	Successful	12	11	13	12	NA	NA	NA	NA	NA	NA	NA	NA	NA	NA	NA	NA	NA	NA	NA	NA	NA	NA	NA	NA	NA	NA	NA	NA	NA	NA	NA	NA	NA	NA	NA	NA	NA	NA
Dol	2017-10-25	944	B	W	S	2	10	#REF!	#REF!	NA	Successful	NA	NA	NA	NA	4	61	19	12	13	14.6667	41	11	12	10	11	82	11.5	10.5	12	11.3333	NA	NA	NA	NA	NA	NA	NA	NA	NA	NA	NA	NA	NA	NA	NA	NA	NA	NA
Dol	2017-10-25	901	B	W	S	3	1	#REF!	#REF!	NA	Successful	NA	NA	NA	NA	NA	NA	NA	NA	NA	NA	NA	NA	NA	NA	NA	NA	NA	NA	NA	NA	NA	NA	NA	NA	NA	NA	NA	NA	NA	NA	NA	NA	NA	NA	NA	NA	NA	NA
Dol	2017-10-25	199	B	W	L	3	2	#REF!	#REF!	122	Successful	13	11	13	12.3333	1	45	13	10	13.5	12.1667	NA	NA	NA	NA	NA	NA	NA	NA	NA	NA	NA	NA	NA	NA	NA	NA	NA	NA	NA	NA	NA	NA	NA	NA	NA	NA	NA	NA
Dol	2017-10-25	56	B	W	L	3	3	#REF!	#REF!	176	Successful	12	11	13	12	NA	NA	NA	NA	NA	NA	NA	NA	NA	NA	NA	NA	NA	NA	NA	NA	NA	NA	NA	NA	NA	NA	NA	NA	NA	NA	NA	NA	NA	NA	NA	NA	NA	NA
Dol	2017-10-27	901	B	W	S	3	4	#REF!	#REF!	NA	Successful	NA	NA	NA	NA	6	151	11	13	12	12	47	12	12	12	12	76	12	11	12	11.6667	NA	NA	NA	NA	NA	NA	NA	NA	NA	NA	NA	NA	NA	NA	NA	NA	NA	NA
Dol	2017-10-27	928	B	W	S	3	5	#REF!	#REF!	NA	Successful	NA	NA	NA	NA	5	131	12.5	10.5	13	12	39	11	12	11	11.3333	43	11.5	13	12	12.1667	NA	NA	NA	NA	NA	NA	NA	NA	NA	NA	NA	NA	NA	NA	NA	NA	NA	NA
Dol	2017-10-27	42	B	W	L	3	6	#REF!	#REF!	151	Successful	13	12	12	12.3333	NA	NA	NA	NA	NA	NA	NA	NA	NA	NA	NA	NA	NA	NA	NA	NA	NA	NA	NA	NA	NA	NA	NA	NA	NA	NA	NA	NA	NA	NA	NA	NA	NA	NA
Dol	2017-10-27	901	B	W	S	3	7	#REF!	#REF!	NA	Successful	NA	NA	NA	NA	3	80	12.5	12	13.5	12.6667	40	12	12	12.5	12.1667	29	21.5	20	23	21.5	NA	NA	NA	NA	NA	NA	NA	NA	NA	NA	NA	NA	NA	NA	NA	NA	NA	NA
Dol	2017-10-27	36	B	W	L	3	8	#REF!	#REF!	151	Successful	13	12	13	12.6667	NA	NA	NA	NA	NA	NA	NA	NA	NA	NA	NA	NA	NA	NA	NA	NA	NA	NA	NA	NA	NA	NA	NA	NA	NA	NA	NA	NA	NA	NA	NA	NA	NA	NA
Dol	2017-10-27	901	B	W	S	3	9	#REF!	#REF!	NA	Successful	NA	NA	NA	NA	1	22	13.5	11	13	12.5	NA	NA	NA	NA	NA	NA	NA	NA	NA	NA	NA	NA	NA	NA	NA	NA	NA	NA	NA	NA	NA	NA	NA	NA	NA	NA	NA	NA
Dol	2017-10-27	118	B	W	L	3	10	#REF!	#REF!	112	Successful	14	11	13	12.6667	NA	NA	NA	NA	NA	NA	NA	NA	NA	NA	NA	NA	NA	NA	NA	NA	NA	NA	NA	NA	NA	NA	NA	NA	NA	NA	NA	NA	NA	NA	NA	NA	NA	NA
Dol	2017-10-31	928	B	W	S	4	1	#REF!	#REF!	NA	Successful	NA	NA	NA	NA	6	67	14	12	13	13	113	13	12	15	13.3333	75	13.5	11	12.5	12.3333	NA	NA	NA	NA	NA	NA	NA	NA	NA	NA	NA	NA	NA	NA	NA	NA	NA	NA
Dol	2017-10-31	54	B	W	L	4	2	#REF!	#REF!	159	Successful	13	13	13.5	13.1667	NA	NA	NA	NA	NA	NA	NA	NA	NA	NA	NA	NA	NA	NA	NA	NA	NA	NA	NA	NA	NA	NA	NA	NA	NA	NA	NA	NA	NA	NA	NA	NA	NA	NA
Dol	2017-10-31	223	B	W	L	4	3	#REF!	#REF!	177	Successful	14	11.5	14	13.1667	3	100	13	12	14	13	80	13	11.5	11.5	12	28	11.5	9	11.5	10.6667	NA	NA	NA	NA	NA	NA	NA	NA	NA	NA	NA	NA	NA	NA	NA	NA	NA	NA
Dol	2017-10-31	903	B	W	S	4	4	#REF!	#REF!	NA	Successful	NA	NA	NA	NA	1	35	17	13	19.5	16.5	NA	NA	NA	NA	NA	NA	NA	NA	NA	NA	NA	NA	NA	NA	NA	NA	NA	NA	NA	NA	NA	NA	NA	NA	NA	NA	NA	NA
Dol	2017-10-31	108	B	W	L	4	5	#REF!	#REF!	114	Successful	11	13	13	12.3333	2	78	12	13.5	12	12.5	116	12	10.5	13	11.8333	NA	NA	NA	NA	NA	NA	NA	NA	NA	NA	NA	NA	NA	NA	NA	NA	NA	NA	NA	NA	NA	NA	NA
Dol	2017-11-02	900	B	W	S	4	6	#REF!	#REF!	NA	Successful	NA	NA	NA	NA	7	104	12	12	12	12	35	12	8.5	11.5	10.6667	112	12	12	12	12	NA	NA	NA	NA	NA	NA	NA	NA	NA	NA	NA	NA	NA	NA	NA	NA	NA	NA
Dol	2017-11-02	53	B	W	L	4	7	#REF!	#REF!	161	Successful	12	12.5	11.5	12	NA	NA	NA	NA	NA	NA	NA	NA	NA	NA	NA	NA	NA	NA	NA	NA	NA	NA	NA	NA	NA	NA	NA	NA	NA	NA	NA	NA	NA	NA	NA	NA	NA	NA
Dol	2017-11-02	918	B	W	S	4	8	#REF!	#REF!	NA	Successful	NA	NA	NA	NA	4	50	41	37	41	39.6667	39	23	23	18.5	21.5	49	31	26.5	22	26.5	NA	NA	NA	NA	NA	NA	NA	NA	NA	NA	NA	NA	NA	NA	NA	NA	NA	NA
Dol	2017-11-02	104	B	W	L	4	9	#REF!	#REF!	195	Successful	12	11	12	11.6667	1	76	11.5	11	12	11.5	NA	NA	NA	NA	NA	NA	NA	NA	NA	NA	NA	NA	NA	NA	NA	NA	NA	NA	NA	NA	NA	NA	NA	NA	NA	NA	NA	NA
Dol	2017-11-02	912	B	W	S	4	10	#REF!	#REF!	NA	Successful	NA	NA	NA	NA	2	69	12	9	11	10.6667	30	10	10.5	12.5	11	NA	NA	NA	NA	NA	NA	NA	NA	NA	NA	NA	NA	NA	NA	NA	NA	NA	NA	NA	NA	NA	NA	NA
Dol	2017-11-02	901	B	W	S	5	1	#REF!	#REF!	NA	Successful	NA	NA	NA	NA	3	55	43	45.5	35	41.1667	77	45	39	35.5	39.8333	74	43	38	45	42	NA	NA	NA	NA	NA	NA	NA	NA	NA	NA	NA	NA	NA	NA	NA	NA	NA	NA
Dol	2017-11-02	109	B	W	L	5	2	#REF!	#REF!	112	Successful	11	9	11	10.3333	1	80	12.5	10	12.5	11.6667	NA	NA	NA	NA	NA	NA	NA	NA	NA	NA	NA	NA	NA	NA	NA	NA	NA	NA	NA	NA	NA	NA	NA	NA	NA	NA	NA	NA
Dol	2017-11-03	901	B	W	S	5	3	#REF!	#REF!	NA	Successful	NA	NA	NA	NA	4	100	12.5	12	12.5	12.3333	54	13	10	11.5	11.5	35	11	12	9.5	10.8333	NA	NA	NA	NA	NA	NA	NA	NA	NA	NA	NA	NA	NA	NA	NA	NA	NA	NA
Dol	2017-11-03	404	B	W	L	5	4	#REF!	#REF!	200	Successful	13.5	12	13.5	13	3	108	12.5	11	12	11.8333	83	12	11	11	11.3333	69	13	12	13	12.6667	NA	NA	NA	NA	NA	NA	NA	NA	NA	NA	NA	NA	NA	NA	NA	NA	NA	NA
Dol	2017-11-03	901	B	W	S	5	5	#REF!	#REF!	NA	Successful	NA	NA	NA	NA	7	37	13	11	16	13.3333	37	13	10	13.5	12.1667	182	30	36.5	29	31.8333	NA	NA	NA	NA	NA	NA	NA	NA	NA	NA	NA	NA	NA	NA	NA	NA	NA	NA
Dol	2017-11-03	49	B	W	L	5	6	#REF!	#REF!	175	Successful	13	12	13	12.6667	NA	NA	NA	NA	NA	NA	NA	NA	NA	NA	NA	NA	NA	NA	NA	NA	NA	NA	NA	NA	NA	NA	NA	NA	NA	NA	NA	NA	NA	NA	NA	NA	NA	NA
Dol	2017-11-03	40	B	W	L	5	7	#REF!	#REF!	183	Successful	12	12	13	12.3333	NA	NA	NA	NA	NA	NA	NA	NA	NA	NA	NA	NA	NA	NA	NA	NA	NA	NA	NA	NA	NA	NA	NA	NA	NA	NA	NA	NA	NA	NA	NA	NA	NA	NA
Dol	2017-11-03	902	B	W	S	5	8	#REF!	#REF!	NA	Successful	NA	NA	NA	NA	6	31	12	9	12	11	58	11.5	12	14.5	12.6667	39	12	14	12	12.6667	NA	NA	NA	NA	NA	NA	NA	NA	NA	NA	NA	NA	NA	NA	NA	NA	NA	NA
Dol	2017-11-03	36	B	W	L	5	9	#REF!	#REF!	149	Successful	13	11	13	12.3333	NA	NA	NA	NA	NA	NA	NA	NA	NA	NA	NA	NA	NA	NA	NA	NA	NA	NA	NA	NA	NA	NA	NA	NA	NA	NA	NA	NA	NA	NA	NA	NA	NA	NA
Dol	2017-11-07	901	B	W	S	5	10	#REF!	#REF!	NA	Successful	NA	NA	NA	NA	6	60	13	11.5	13	12.5	85	13.5	13	12	12.8333	60	12.5	10	11	11.1667	NA	NA	NA	NA	NA	NA	NA	NA	NA	NA	NA	NA	NA	NA	NA	NA	NA	NA
Dol	2017-11-07	900	B	W	S	6	1	#REF!	#REF!	NA	Successful	NA	NA	NA	NA	4	73	12.5	11	11.5	11.6667	130	13	14	11.5	12.8333	118	13	11	13	12.3333	NA	NA	NA	NA	NA	NA	NA	NA	NA	NA	NA	NA	NA	NA	NA	NA	NA	NA
Dol	2017-11-07	85	B	W	L	6	2	#REF!	#REF!	182	Successful	12	11	12	11.6667	2	88	11	11	10	10.6667	90	12	11	11	11.3333	NA	NA	NA	NA	NA	NA	NA	NA	NA	NA	NA	NA	NA	NA	NA	NA	NA	NA	NA	NA	NA	NA	NA
Dol	2017-11-07	912	B	W	S	6	3	#REF!	#REF!	NA	Successful	NA	NA	NA	NA	2	37	19	18	18	18.3333	32	23	25	22.5	23.5	NA	NA	NA	NA	NA	NA	NA	NA	NA	NA	NA	NA	NA	NA	NA	NA	NA	NA	NA	NA	NA	NA	NA
Dol	2017-11-07	57	B	W	L	6	4	#REF!	#REF!	174	Successful	12	12	12	12	NA	NA	NA	NA	NA	NA	NA	NA	NA	NA	NA	NA	NA	NA	NA	NA	NA	NA	NA	NA	NA	NA	NA	NA	NA	NA	NA	NA	NA	NA	NA	NA	NA	NA
Dol	2017-11-07	903	B	W	S	6	5	#REF!	#REF!	NA	Successful	NA	NA	NA	NA	2	28	19	19	15	17.6667	51	42	37	42.5	40.5	NA	NA	NA	NA	NA	NA	NA	NA	NA	NA	NA	NA	NA	NA	NA	NA	NA	NA	NA	NA	NA	NA	NA
Dol	2017-11-07	83	B	W	L	6	6	#REF!	#REF!	200	Successful	12	12	12	12	NA	NA	NA	NA	NA	NA	NA	NA	NA	NA	NA	NA	NA	NA	NA	NA	NA	NA	NA	NA	NA	NA	NA	NA	NA	NA	NA	NA	NA	NA	NA	NA	NA	NA
Dol	2017-11-10	901	B	W	S	6	7	#REF!	#REF!	NA	Successful	NA	NA	NA	NA	3	200	12	12	13	12.3333	126	12.5	8	11	10.5	83	12	12	12.5	12.1667	NA	NA	NA	NA	NA	NA	NA	NA	NA	NA	NA	NA	NA	NA	NA	NA	NA	NA
Dol	2017-11-10	900	B	W	S	6	8	#REF!	#REF!	NA	Successful	NA	NA	NA	NA	4	49	13	10	11	11.3333	35	23.5	17	15	18.5	58	13	11	13	12.3333	NA	NA	NA	NA	NA	NA	NA	NA	NA	NA	NA	NA	NA	NA	NA	NA	NA	NA
Dol	2017-11-10	39	B	W	L	6	9	#REF!	#REF!	200	Successful	13	12	14	13	NA	NA	NA	NA	NA	NA	NA	NA	NA	NA	NA	NA	NA	NA	NA	NA	NA	NA	NA	NA	NA	NA	NA	NA	NA	NA	NA	NA	NA	NA	NA	NA	NA	NA
Dol	2017-11-10	100	B	W	L	6	10	#REF!	#REF!	200	Successful	12	12	13	12.3333	2	98	14	12	12	12.6667	106	13.5	10	14	12.5	NA	NA	NA	NA	NA	NA	NA	NA	NA	NA	NA	NA	NA	NA	NA	NA	NA	NA	NA	NA	NA	NA	NA
Dol	2017-11-10	50	B	D	F	7	1	#REF!	#REF!	196	Successful	13	12.5	13	12.8333	NA	NA	NA	NA	NA	NA	NA	NA	NA	NA	NA	NA	NA	NA	NA	NA	NA	NA	NA	NA	NA	NA	NA	NA	NA	NA	NA	NA	NA	NA	NA	NA	NA	NA
Dol	2017-11-10	43	B	D	N	7	2	#REF!	#REF!	191	Successful	13	12	13.5	12.8333	NA	NA	NA	NA	NA	NA	NA	NA	NA	NA	NA	NA	NA	NA	NA	NA	NA	NA	NA	NA	NA	NA	NA	NA	NA	NA	NA	NA	NA	NA	NA	NA	NA	NA
Dol	2017-11-10	50	B	D	F	7	3	#REF!	#REF!	200	Successful	13.5	11	14	12.8333	NA	NA	NA	NA	NA	NA	NA	NA	NA	NA	NA	NA	NA	NA	NA	NA	NA	NA	NA	NA	NA	NA	NA	NA	NA	NA	NA	NA	NA	NA	NA	NA	NA	NA
Dol	2017-11-10	54	B	D	N	7	4	#REF!	#REF!	197	Successful	13	11	13	12.3333	NA	NA	NA	NA	NA	NA	NA	NA	NA	NA	NA	NA	NA	NA	NA	NA	NA	NA	NA	NA	NA	NA	NA	NA	NA	NA	NA	NA	NA	NA	NA	NA	NA	NA
Dol	2017-11-10	40	B	D	N	7	5	#REF!	#REF!	200	Successful	12.5	12	13	12.5	NA	NA	NA	NA	NA	NA	NA	NA	NA	NA	NA	NA	NA	NA	NA	NA	NA	NA	NA	NA	NA	NA	NA	NA	NA	NA	NA	NA	NA	NA	NA	NA	NA	NA
Dol	2017-11-10	197	B	D	F	7	6	#REF!	#REF!	191	Successful	13	10	13	12	5	123	13	11	13	12.3333	115	13.5	11	11	11.8333	90	12.5	13	12.5	12.6667	1	80	12.5	12	12	12.1667	NA	NA	NA	NA	NA	NA	NA	NA	NA	NA	NA	NA
Dol	2017-11-11	53	B	D	N	7	7	#REF!	#REF!	182	Successful	14	12	14	13.3333	NA	NA	NA	NA	NA	NA	NA	NA	NA	NA	NA	NA	NA	NA	NA	NA	NA	NA	NA	NA	NA	NA	NA	NA	NA	NA	NA	NA	NA	NA	NA	NA	NA	NA
Dol	2017-11-11	52	B	D	F	7	8	#REF!	#REF!	192	Successful	13.5	12.5	13	13	NA	NA	NA	NA	NA	NA	NA	NA	NA	NA	NA	NA	NA	NA	NA	NA	NA	NA	NA	NA	NA	NA	NA	NA	NA	NA	NA	NA	NA	NA	NA	NA	NA	NA
Dol	2017-11-11	54	B	D	F	7	9	#REF!	#REF!	200	Successful	15	12	15.5	14.1667	NA	NA	NA	NA	NA	NA	NA	NA	NA	NA	NA	NA	NA	NA	NA	NA	NA	NA	NA	NA	NA	NA	NA	NA	NA	NA	NA	NA	NA	NA	NA	NA	NA	NA
Dol	2017-11-11	54	B	D	N	7	10	#REF!	#REF!	184	Successful	13	12	13	12.6667	NA	NA	NA	NA	NA	NA	NA	NA	NA	NA	NA	NA	NA	NA	NA	NA	NA	NA	NA	NA	NA	NA	NA	NA	NA	NA	NA	NA	NA	NA	NA	NA	NA	NA
Dol	2017-11-11	42	B	D	F	8	1	#REF!	#REF!	187	Successful	14.5	13	13	13.5	NA	NA	NA	NA	NA	NA	NA	NA	NA	NA	NA	NA	NA	NA	NA	NA	NA	NA	NA	NA	NA	NA	NA	NA	NA	NA	NA	NA	NA	NA	NA	NA	NA	NA
Dol	2017-11-11	42	B	D	N	8	2	#REF!	#REF!	181	Successful	13	11.5	13	12.5	NA	NA	NA	NA	NA	NA	NA	NA	NA	NA	NA	NA	NA	NA	NA	NA	NA	NA	NA	NA	NA	NA	NA	NA	NA	NA	NA	NA	NA	NA	NA	NA	NA	NA
Dol	2017-11-11	56	B	D	N	8	3	#REF!	#REF!	200	Successful	13	13	14	13.3333	NA	NA	NA	NA	NA	NA	NA	NA	NA	NA	NA	NA	NA	NA	NA	NA	NA	NA	NA	NA	NA	NA	NA	NA	NA	NA	NA	NA	NA	NA	NA	NA	NA	NA
Dol	2017-11-11	49	B	D	F	8	4	#REF!	#REF!	194	Successful	14.5	12	14	13.5	NA	NA	NA	NA	NA	NA	NA	NA	NA	NA	NA	NA	NA	NA	NA	NA	NA	NA	NA	NA	NA	NA	NA	NA	NA	NA	NA	NA	NA	NA	NA	NA	NA	NA
Dol	2017-11-11	55	B	D	F	8	5	#REF!	#REF!	195	Successful	13.5	11	14	12.8333	NA	NA	NA	NA	NA	NA	NA	NA	NA	NA	NA	NA	NA	NA	NA	NA	NA	NA	NA	NA	NA	NA	NA	NA	NA	NA	NA	NA	NA	NA	NA	NA	NA	NA
Dol	2017-11-11	49	B	D	N	8	6	#REF!	#REF!	200	Successful	12.5	13	13	12.8333	NA	NA	NA	NA	NA	NA	NA	NA	NA	NA	NA	NA	NA	NA	NA	NA	NA	NA	NA	NA	NA	NA	NA	NA	NA	NA	NA	NA	NA	NA	NA	NA	NA	NA
Dol	2017-11-14	50	B	D	N	8	7	#REF!	#REF!	200	Successful	13	12.5	13	12.8333	NA	NA	NA	NA	NA	NA	NA	NA	NA	NA	NA	NA	NA	NA	NA	NA	NA	NA	NA	NA	NA	NA	NA	NA	NA	NA	NA	NA	NA	NA	NA	NA	NA	NA
Dol	2017-11-14	63	B	D	F	8	8	#REF!	#REF!	200	Successful	13	11	15	13	NA	NA	NA	NA	NA	NA	NA	NA	NA	NA	NA	NA	NA	NA	NA	NA	NA	NA	NA	NA	NA	NA	NA	NA	NA	NA	NA	NA	NA	NA	NA	NA	NA	NA
Dol	2017-11-14	52	B	D	N	8	9	#REF!	#REF!	160	Successful	12	11	13	12	NA	NA	NA	NA	NA	NA	NA	NA	NA	NA	NA	NA	NA	NA	NA	NA	NA	NA	NA	NA	NA	NA	NA	NA	NA	NA	NA	NA	NA	NA	NA	NA	NA	NA
Dol	2017-11-14	60	B	D	F	8	10	#REF!	#REF!	179	Successful	13	14.5	13	13.5	NA	NA	NA	NA	NA	NA	NA	NA	NA	NA	NA	NA	NA	NA	NA	NA	NA	NA	NA	NA	NA	NA	NA	NA	NA	NA	NA	NA	NA	NA	NA	NA	NA	NA
Dol	2017-11-14	43	B	D	N	9	1	#REF!	#REF!	182	Successful	13	13	13	13	NA	NA	NA	NA	NA	NA	NA	NA	NA	NA	NA	NA	NA	NA	NA	NA	NA	NA	NA	NA	NA	NA	NA	NA	NA	NA	NA	NA	NA	NA	NA	NA	NA	NA
Dol	2017-11-14	49	B	D	N	9	2	#REF!	#REF!	183	Successful	13	11	13	12.3333	NA	NA	NA	NA	NA	NA	NA	NA	NA	NA	NA	NA	NA	NA	NA	NA	NA	NA	NA	NA	NA	NA	NA	NA	NA	NA	NA	NA	NA	NA	NA	NA	NA	NA
Dol	2017-11-14	48	B	D	F	9	3	#REF!	#REF!	200	Successful	13	13	14	13.3333	NA	NA	NA	NA	NA	NA	NA	NA	NA	NA	NA	NA	NA	NA	NA	NA	NA	NA	NA	NA	NA	NA	NA	NA	NA	NA	NA	NA	NA	NA	NA	NA	NA	NA
Dol	2017-11-14	36	B	D	N	9	4	#REF!	#REF!	158	Successful	13.5	13.5	13.5	13.5	NA	NA	NA	NA	NA	NA	NA	NA	NA	NA	NA	NA	NA	NA	NA	NA	NA	NA	NA	NA	NA	NA	NA	NA	NA	NA	NA	NA	NA	NA	NA	NA	NA	NA
Dol	2017-11-14	50	B	D	F	9	5	#REF!	#REF!	200	Successful	13.5	12	13	12.8333	NA	NA	NA	NA	NA	NA	NA	NA	NA	NA	NA	NA	NA	NA	NA	NA	NA	NA	NA	NA	NA	NA	NA	NA	NA	NA	NA	NA	NA	NA	NA	NA	NA	NA
Dol	2017-11-14	48	B	D	N	9	6	#REF!	#REF!	200	Successful	13	11.5	14	12.8333	NA	NA	NA	NA	NA	NA	NA	NA	NA	NA	NA	NA	NA	NA	NA	NA	NA	NA	NA	NA	NA	NA	NA	NA	NA	NA	NA	NA	NA	NA	NA	NA	NA	NA
Dol	2017-11-15	110	B	D	F	9	7	#REF!	#REF!	200	Successful	14	10.5	14	12.8333	NA	NA	NA	NA	NA	NA	NA	NA	NA	NA	NA	NA	NA	NA	NA	NA	2	154	14	13	13	13.3333	48	12	10.5	11.5	11.3333	NA	NA	NA	NA	NA	NA	NA
Dol	2017-11-15	37	B	D	N	9	8	#REF!	#REF!	181	Successful	14	12.5	14	13.5	NA	NA	NA	NA	NA	NA	NA	NA	NA	NA	NA	NA	NA	NA	NA	NA	NA	NA	NA	NA	NA	NA	NA	NA	NA	NA	NA	NA	NA	NA	NA	NA	NA	NA
Dol	2017-11-15	44	B	D	F	9	9	#REF!	#REF!	200	Successful	13.5	13	13.5	13.3333	NA	NA	NA	NA	NA	NA	NA	NA	NA	NA	NA	NA	NA	NA	NA	NA	NA	NA	NA	NA	NA	NA	NA	NA	NA	NA	NA	NA	NA	NA	NA	NA	NA	NA
Dol	2017-11-15	43	B	D	F	9	10	#REF!	#REF!	200	Successful	13	12	13	12.6667	NA	NA	NA	NA	NA	NA	NA	NA	NA	NA	NA	NA	NA	NA	NA	NA	NA	NA	NA	NA	NA	NA	NA	NA	NA	NA	NA	NA	NA	NA	NA	NA	NA	NA
Dol	2017-11-15	45	B	D	N	10	1	#REF!	#REF!	200	Successful	14	8	13.5	11.8333	NA	NA	NA	NA	NA	NA	NA	NA	NA	NA	NA	NA	NA	NA	NA	NA	NA	NA	NA	NA	NA	NA	NA	NA	NA	NA	NA	NA	NA	NA	NA	NA	NA	NA
Dol	2017-11-15	39	B	D	F	10	2	#REF!	#REF!	200	Successful	13.5	13	13.5	13.3333	NA	NA	NA	NA	NA	NA	NA	NA	NA	NA	NA	NA	NA	NA	NA	NA	NA	NA	NA	NA	NA	NA	NA	NA	NA	NA	NA	NA	NA	NA	NA	NA	NA	NA
Dol	2017-11-15	47	B	D	F	10	3	#REF!	#REF!	200	Successful	14.5	11	14	13.1667	NA	NA	NA	NA	NA	NA	NA	NA	NA	NA	NA	NA	NA	NA	NA	NA	NA	NA	NA	NA	NA	NA	NA	NA	NA	NA	NA	NA	NA	NA	NA	NA	NA	NA
Dol	2017-11-15	41	B	D	N	10	4	#REF!	#REF!	200	Successful	15	13	15	14.3333	NA	NA	NA	NA	NA	NA	NA	NA	NA	NA	NA	NA	NA	NA	NA	NA	NA	NA	NA	NA	NA	NA	NA	NA	NA	NA	NA	NA	NA	NA	NA	NA	NA	NA
Dol	2017-11-15	127	B	D	F	10	5	#REF!	#REF!	191	Successful	13	12.5	13	12.8333	NA	NA	NA	NA	NA	NA	NA	NA	NA	NA	NA	NA	NA	NA	NA	NA	1	167	14	11	14	13	NA	NA	NA	NA	NA	NA	NA	NA	NA	NA	NA	NA
Dol	2017-11-15	45	B	D	F	10	6	#REF!	#REF!	197	Successful	14	13	13	13.3333	NA	NA	NA	NA	NA	NA	NA	NA	NA	NA	NA	NA	NA	NA	NA	NA	NA	NA	NA	NA	NA	NA	NA	NA	NA	NA	NA	NA	NA	NA	NA	NA	NA	NA
Dol	2017-11-16	36	B	D	N	10	7	#REF!	#REF!	179	Successful	13	14	13	13.3333	NA	NA	NA	NA	NA	NA	NA	NA	NA	NA	NA	NA	NA	NA	NA	NA	NA	NA	NA	NA	NA	NA	NA	NA	NA	NA	NA	NA	NA	NA	NA	NA	NA	NA
Dol	2017-11-16	139	B	D	F	10	8	#REF!	#REF!	200	Successful	13	13	14	13.3333	NA	NA	NA	NA	NA	NA	NA	NA	NA	NA	NA	NA	NA	NA	NA	NA	1	168	13	12	13.5	12.8333	NA	NA	NA	NA	NA	NA	NA	NA	NA	NA	NA	NA
Dol	2017-11-16	45	B	D	N	10	9	#REF!	#REF!	200	Successful	11.5	12.5	13.5	12.5	NA	NA	NA	NA	NA	NA	NA	NA	NA	NA	NA	NA	NA	NA	NA	NA	NA	NA	NA	NA	NA	NA	NA	NA	NA	NA	NA	NA	NA	NA	NA	NA	NA	NA
Dol	2017-11-16	36	B	D	N	10	10	#REF!	#REF!	170	Successful	13	13	14	13.3333	NA	NA	NA	NA	NA	NA	NA	NA	NA	NA	NA	NA	NA	NA	NA	NA	NA	NA	NA	NA	NA	NA	NA	NA	NA	NA	NA	NA	NA	NA	NA	NA	NA	NA
Dol	2017-11-16	44	B	D	F	11	1	#REF!	#REF!	200	Successful	14	12	14	13.3333	NA	NA	NA	NA	NA	NA	NA	NA	NA	NA	NA	NA	NA	NA	NA	NA	NA	NA	NA	NA	NA	NA	NA	NA	NA	NA	NA	NA	NA	NA	NA	NA	NA	NA
Dol	2017-11-16	113	B	D	F	11	2	#REF!	#REF!	200	Successful	14	14	14	14	NA	NA	NA	NA	NA	NA	NA	NA	NA	NA	NA	NA	NA	NA	NA	NA	1	168	13	14	14	13.6667	NA	NA	NA	NA	NA	NA	NA	NA	NA	NA	NA	NA
Dol	2017-11-16	37	B	D	N	11	3	#REF!	#REF!	200	Successful	13	13	14	13.3333	NA	NA	NA	NA	NA	NA	NA	NA	NA	NA	NA	NA	NA	NA	NA	NA	NA	NA	NA	NA	NA	NA	NA	NA	NA	NA	NA	NA	NA	NA	NA	NA	NA	NA
Dol	2017-11-16	41	B	D	N	11	4	#REF!	#REF!	185	Successful	15	14	13	14	NA	NA	NA	NA	NA	NA	NA	NA	NA	NA	NA	NA	NA	NA	NA	NA	NA	NA	NA	NA	NA	NA	NA	NA	NA	NA	NA	NA	NA	NA	NA	NA	NA	NA
Dol	2017-11-16	81	B	D	F	11	5	#REF!	#REF!	200	Successful	13.5	14	14	13.8333	NA	NA	NA	NA	NA	NA	NA	NA	NA	NA	NA	NA	NA	NA	NA	NA	1	159	14.5	12	14	13.5	NA	NA	NA	NA	NA	NA	NA	NA	NA	NA	NA	NA
Dol	2017-11-16	45	B	D	N	11	6	#REF!	#REF!	200	Successful	14	13	14	13.6667	NA	NA	NA	NA	NA	NA	NA	NA	NA	NA	NA	NA	NA	NA	NA	NA	NA	NA	NA	NA	NA	NA	NA	NA	NA	NA	NA	NA	NA	NA	NA	NA	NA	NA
Dol	2017-11-22	45	B	D	F	11	7	#REF!	#REF!	200	Successful	14	12.5	13.5	13.3333	NA	NA	NA	NA	NA	NA	NA	NA	NA	NA	NA	NA	NA	NA	NA	NA	NA	NA	NA	NA	NA	NA	NA	NA	NA	NA	NA	NA	NA	NA	NA	NA	NA	NA
Dol	2017-11-22	46	B	D	N	11	8	#REF!	#REF!	94	Successful	13	12	13	12.6667	NA	NA	NA	NA	NA	NA	NA	NA	NA	NA	NA	NA	NA	NA	NA	NA	NA	NA	NA	NA	NA	NA	NA	NA	NA	NA	NA	NA	NA	NA	NA	NA	NA	NA
Dol	2017-11-22	90	B	D	F	11	9	#REF!	#REF!	200	Successful	13	12	13.5	12.8333	NA	NA	NA	NA	NA	NA	NA	NA	NA	NA	NA	NA	NA	NA	NA	NA	1	143	13	13.5	13	13.1667	NA	NA	NA	NA	NA	NA	NA	NA	NA	NA	NA	NA
Dol	2017-11-22	65	B	D	N	11	10	#REF!	#REF!	192	Successful	13	13	13	13	NA	NA	NA	NA	NA	NA	NA	NA	NA	NA	NA	NA	NA	NA	NA	NA	NA	NA	NA	NA	NA	NA	NA	NA	NA	NA	NA	NA	NA	NA	NA	NA	NA	NA
Dol	2017-11-22	52	B	D	F	12	1	#REF!	#REF!	200	Successful	13	12	13.5	12.8333	NA	NA	NA	NA	NA	NA	NA	NA	NA	NA	NA	NA	NA	NA	NA	NA	NA	NA	NA	NA	NA	NA	NA	NA	NA	NA	NA	NA	NA	NA	NA	NA	NA	NA
Dol	2017-11-22	53	B	D	N	12	2	#REF!	#REF!	193	Successful	13	12.5	14	13.1667	NA	NA	NA	NA	NA	NA	NA	NA	NA	NA	NA	NA	NA	NA	NA	NA	NA	NA	NA	NA	NA	NA	NA	NA	NA	NA	NA	NA	NA	NA	NA	NA	NA	NA
Dol	2017-11-22	57	B	D	F	12	3	#REF!	#REF!	189	Successful	13.5	12.5	13	13	NA	NA	NA	NA	NA	NA	NA	NA	NA	NA	NA	NA	NA	NA	NA	NA	NA	NA	NA	NA	NA	NA	NA	NA	NA	NA	NA	NA	NA	NA	NA	NA	NA	NA
Dol	2017-11-22	46	B	D	N	12	4	#REF!	#REF!	193	Successful	13.5	12	13	12.8333	NA	NA	NA	NA	NA	NA	NA	NA	NA	NA	NA	NA	NA	NA	NA	NA	NA	NA	NA	NA	NA	NA	NA	NA	NA	NA	NA	NA	NA	NA	NA	NA	NA	NA
Dol	2017-11-22	42	B	D	F	12	5	#REF!	#REF!	190	Successful	13	10	13.5	12.1667	NA	NA	NA	NA	NA	NA	NA	NA	NA	NA	NA	NA	NA	NA	NA	NA	NA	NA	NA	NA	NA	NA	NA	NA	NA	NA	NA	NA	NA	NA	NA	NA	NA	NA
Dol	2017-11-22	77	B	D	F	12	6	#REF!	#REF!	177	Successful	12.5	12	15	13.1667	NA	NA	NA	NA	NA	NA	NA	NA	NA	NA	NA	NA	NA	NA	NA	NA	NA	NA	NA	NA	NA	NA	NA	NA	NA	NA	NA	NA	NA	NA	NA	NA	NA	NA
Dol	2017-11-24	42	B	D	N	12	7	#REF!	#REF!	167	Successful	14	12	14	13.3333	NA	NA	NA	NA	NA	NA	NA	NA	NA	NA	NA	NA	NA	NA	NA	NA	NA	NA	NA	NA	NA	NA	NA	NA	NA	NA	NA	NA	NA	NA	NA	NA	NA	NA
Dol	2017-11-24	43	B	D	N	12	8	#REF!	#REF!	169	Successful	14	12.5	14	13.5	NA	NA	NA	NA	NA	NA	NA	NA	NA	NA	NA	NA	NA	NA	NA	NA	NA	NA	NA	NA	NA	NA	NA	NA	NA	NA	NA	NA	NA	NA	NA	NA	NA	NA
Dol	2017-11-24	36	B	D	F	12	9	#REF!	#REF!	187	Successful	15.5	12	13.5	13.6667	NA	NA	NA	NA	NA	NA	NA	NA	NA	NA	NA	NA	NA	NA	NA	NA	NA	NA	NA	NA	NA	NA	NA	NA	NA	NA	NA	NA	NA	NA	NA	NA	NA	NA
Dol	2017-11-24	41	B	D	N	12	10	#REF!	#REF!	170	Successful	13	12	13	12.6667	NA	NA	NA	NA	NA	NA	NA	NA	NA	NA	NA	NA	NA	NA	NA	NA	NA	NA	NA	NA	NA	NA	NA	NA	NA	NA	NA	NA	NA	NA	NA	NA	NA	NA
Kiw	2017-06-29	901	B	W	L	1	1	#REF!	#REF!	NA	Successful	NA	NA	NA	NA	NA	NA	NA	NA	NA	NA	NA	NA	NA	NA	NA	NA	NA	NA	NA	NA	NA	NA	NA	NA	NA	NA	NA	NA	NA	NA	NA	NA	NA	NA	NA	NA	NA	NA
Kiw	2017-07-20	57	B	W	L	1	2	#REF!	#REF!	200	Successful	15	9.5	11	11.8333	NA	NA	NA	NA	NA	NA	NA	NA	NA	NA	NA	NA	NA	NA	NA	NA	NA	NA	NA	NA	NA	NA	NA	NA	NA	NA	NA	NA	NA	NA	NA	NA	NA	NA
Kiw	2017-07-20	903	B	W	S	1	3	#REF!	#REF!	NA	Successful	NA	NA	NA	NA	NA	NA	NA	NA	NA	NA	NA	NA	NA	NA	NA	NA	NA	NA	NA	NA	NA	NA	NA	NA	NA	NA	NA	NA	NA	NA	NA	NA	NA	NA	NA	NA	NA	NA
Kiw	2017-08-22	901	B	W	S	1	4	#REF!	#REF!	NA	Successful	NA	NA	NA	NA	NA	NA	NA	NA	NA	NA	NA	NA	NA	NA	NA	NA	NA	NA	NA	NA	NA	NA	NA	NA	NA	NA	NA	NA	NA	NA	NA	NA	NA	NA	NA	NA	NA	NA
Kiw	2017-08-22	70	B	W	L	1	5	#REF!	#REF!	200	Successful	13	12	14	13	NA	NA	NA	NA	NA	NA	NA	NA	NA	NA	NA	NA	NA	NA	NA	NA	NA	NA	NA	NA	NA	NA	NA	NA	NA	NA	NA	NA	NA	NA	NA	NA	NA	NA
Kiw	2017-08-22	44	B	W	L	1	6	#REF!	#REF!	200	Successful	13.5	13.5	12	13	NA	NA	NA	NA	NA	NA	NA	NA	NA	NA	NA	NA	NA	NA	NA	NA	NA	NA	NA	NA	NA	NA	NA	NA	NA	NA	NA	NA	NA	NA	NA	NA	NA	NA
Kiw	2017-08-22	903	B	W	S	1	7	#REF!	#REF!	NA	Successful	NA	NA	NA	NA	22	117	14	14	16	14.6667	84	15.5	14	14	14.5	61	15	15	15.5	15.1667	NA	NA	NA	NA	NA	NA	NA	NA	NA	NA	NA	NA	NA	NA	NA	NA	NA	NA
Kiw	2017-08-29	202	B	W	L	1	8	#REF!	#REF!	200	Successful	15	13.5	14	14.1667	7	53	16	10	15	13.6667	84	15.5	12	15	14.1667	116	15	12	16	14.3333	NA	NA	NA	NA	NA	NA	NA	NA	NA	NA	NA	NA	NA	NA	NA	NA	NA	NA
Kiw	2017-08-29	911	B	W	S	1	9	#REF!	#REF!	NA	Successful	NA	NA	NA	NA	19	53	12.5	13	13	12.8333	67	13.5	12	13	12.8333	149	13.5	12.5	14.5	13.5	NA	NA	NA	NA	NA	NA	NA	NA	NA	NA	NA	NA	NA	NA	NA	NA	NA	NA
Kiw	2017-08-29	901	B	W	S	1	10	#REF!	#REF!	NA	Successful	NA	NA	NA	NA	9	125	14	12.5	13	13.1667	28	14.5	13	13.5	13.6667	43	14	14	14	14	NA	NA	NA	NA	NA	NA	NA	NA	NA	NA	NA	NA	NA	NA	NA	NA	NA	NA
Kiw	2017-08-29	45	B	W	L	2	1	#REF!	#REF!	200	Successful	13	14	14	13.6667	NA	NA	NA	NA	NA	NA	NA	NA	NA	NA	NA	NA	NA	NA	NA	NA	NA	NA	NA	NA	NA	NA	NA	NA	NA	NA	NA	NA	NA	NA	NA	NA	NA	NA
Kiw	2017-08-29	901	B	W	S	2	2	#REF!	#REF!	NA	Successful	NA	NA	NA	NA	23	190	18	11	16	15	40	14.5	14	14	14.1667	114	17	18	16	17	NA	NA	NA	NA	NA	NA	NA	NA	NA	NA	NA	NA	NA	NA	NA	NA	NA	NA
Kiw	2017-08-29	43	B	W	L	2	3	#REF!	#REF!	200	Successful	15	12.5	13	13.5	NA	NA	NA	NA	NA	NA	NA	NA	NA	NA	NA	NA	NA	NA	NA	NA	NA	NA	NA	NA	NA	NA	NA	NA	NA	NA	NA	NA	NA	NA	NA	NA	NA	NA
Kiw	2017-09-03	901	B	W	S	2	4	#REF!	#REF!	NA	Successful	NA	NA	NA	NA	11	200	14	13	13	13.3333	193	13	13.5	13	13.1667	43	13	14	13	13.3333	NA	NA	NA	NA	NA	NA	NA	NA	NA	NA	NA	NA	NA	NA	NA	NA	NA	NA
Kiw	2017-09-03	53	B	W	L	2	5	#REF!	#REF!	200	Successful	14	14	16	14.6667	NA	NA	NA	NA	NA	NA	NA	NA	NA	NA	NA	NA	NA	NA	NA	NA	NA	NA	NA	NA	NA	NA	NA	NA	NA	NA	NA	NA	NA	NA	NA	NA	NA	NA
Kiw	2017-09-03	902	B	W	S	2	6	#REF!	#REF!	NA	Successful	NA	NA	NA	NA	13	40	12	12	13.5	12.5	42	12	13.5	14.5	13.3333	30	16	13	13	14	NA	NA	NA	NA	NA	NA	NA	NA	NA	NA	NA	NA	NA	NA	NA	NA	NA	NA
Kiw	2017-09-03	65	B	W	L	2	7	#REF!	#REF!	163	Successful	17	16.5	16	16.5	NA	NA	NA	NA	NA	NA	NA	NA	NA	NA	NA	NA	NA	NA	NA	NA	NA	NA	NA	NA	NA	NA	NA	NA	NA	NA	NA	NA	NA	NA	NA	NA	NA	NA
Kiw	2017-09-03	901	B	W	S	2	8	#REF!	#REF!	NA	Successful	NA	NA	NA	NA	9	141	15.5	14	15.5	15	85	17	14	18.5	16.5	192	23.5	13.5	13	16.6667	NA	NA	NA	NA	NA	NA	NA	NA	NA	NA	NA	NA	NA	NA	NA	NA	NA	NA
Kiw	2017-09-03	82	B	W	L	2	9	#REF!	#REF!	200	Successful	17	11	17	15	NA	NA	NA	NA	NA	NA	NA	NA	NA	NA	NA	NA	NA	NA	NA	NA	NA	NA	NA	NA	NA	NA	NA	NA	NA	NA	NA	NA	NA	NA	NA	NA	NA	NA
Kiw	2017-09-03	901	B	W	S	2	10	#REF!	#REF!	NA	Successful	NA	NA	NA	NA	15	68	17	14	12.5	14.5	79	12	14	21	15.6667	30	18	15	14	15.6667	NA	NA	NA	NA	NA	NA	NA	NA	NA	NA	NA	NA	NA	NA	NA	NA	NA	NA
Kiw	2017-09-03	54	B	W	L	3	1	#REF!	#REF!	200	Successful	17.5	12	17	15.5	NA	NA	NA	NA	NA	NA	NA	NA	NA	NA	NA	NA	NA	NA	NA	NA	NA	NA	NA	NA	NA	NA	NA	NA	NA	NA	NA	NA	NA	NA	NA	NA	NA	NA
Kiw	2017-09-03	59	B	W	L	3	2	#REF!	#REF!	200	Successful	15	15	16	15.3333	NA	NA	NA	NA	NA	NA	NA	NA	NA	NA	NA	NA	NA	NA	NA	NA	NA	NA	NA	NA	NA	NA	NA	NA	NA	NA	NA	NA	NA	NA	NA	NA	NA	NA
Kiw	2017-09-07	952	B	W	S	3	3	#REF!	#REF!	NA	Successful	NA	NA	NA	NA	13	200	15.5	13	14.5	14.3333	200	18.5	14	17	16.5	200	19	14	17.5	16.8333	NA	NA	NA	NA	NA	NA	NA	NA	NA	NA	NA	NA	NA	NA	NA	NA	NA	NA
Kiw	2017-09-07	51	B	W	L	3	4	#REF!	#REF!	200	Successful	15	14	14	14.3333	NA	NA	NA	NA	NA	NA	NA	NA	NA	NA	NA	NA	NA	NA	NA	NA	NA	NA	NA	NA	NA	NA	NA	NA	NA	NA	NA	NA	NA	NA	NA	NA	NA	NA
Kiw	2017-09-07	900	B	W	S	3	5	#REF!	#REF!	NA	Successful	NA	NA	NA	NA	16	200	17	13	15	15	129	19	12.5	15	15.5	65	15	17	14	15.3333	NA	NA	NA	NA	NA	NA	NA	NA	NA	NA	NA	NA	NA	NA	NA	NA	NA	NA
Kiw	2017-09-07	52	B	W	L	3	6	#REF!	#REF!	200	Successful	14	13	13	13.3333	NA	NA	NA	NA	NA	NA	NA	NA	NA	NA	NA	NA	NA	NA	NA	NA	NA	NA	NA	NA	NA	NA	NA	NA	NA	NA	NA	NA	NA	NA	NA	NA	NA	NA
Kiw	2017-09-07	901	B	W	S	3	7	#REF!	#REF!	NA	Successful	NA	NA	NA	NA	14	155	14	13	16	14.3333	200	16	12	17	15	51	15	14	16.5	15.1667	NA	NA	NA	NA	NA	NA	NA	NA	NA	NA	NA	NA	NA	NA	NA	NA	NA	NA
Kiw	2017-09-07	44	B	W	L	3	8	#REF!	#REF!	200	Successful	15	11	13	13	NA	NA	NA	NA	NA	NA	NA	NA	NA	NA	NA	NA	NA	NA	NA	NA	NA	NA	NA	NA	NA	NA	NA	NA	NA	NA	NA	NA	NA	NA	NA	NA	NA	NA
Kiw	2017-09-07	901	B	W	S	3	9	#REF!	#REF!	NA	Successful	NA	NA	NA	NA	18	200	17	14.5	14.5	15.3333	200	16.5	14	16	15.5	200	17	13	21.5	17.1667	NA	NA	NA	NA	NA	NA	NA	NA	NA	NA	NA	NA	NA	NA	NA	NA	NA	NA
Kiw	2017-09-10	901	B	W	S	3	10	#REF!	#REF!	NA	Successful	NA	NA	NA	NA	13	200	16	13	15	14.6667	200	15	15	14	14.6667	153	17	15	14	15.3333	NA	NA	NA	NA	NA	NA	NA	NA	NA	NA	NA	NA	NA	NA	NA	NA	NA	NA
Kiw	2017-09-10	85	B	W	L	4	1	#REF!	#REF!	200	Successful	31	11	13	18.3333	NA	NA	NA	NA	NA	NA	NA	NA	NA	NA	NA	NA	NA	NA	NA	NA	NA	NA	NA	NA	NA	NA	NA	NA	NA	NA	NA	NA	NA	NA	NA	NA	NA	NA
Kiw	2017-09-10	906	B	W	S	4	2	#REF!	#REF!	NA	Successful	NA	NA	NA	NA	11	200	16	12	13.5	13.8333	58	11	12	11	11.3333	200	13.5	13	13.5	13.3333	NA	NA	NA	NA	NA	NA	NA	NA	NA	NA	NA	NA	NA	NA	NA	NA	NA	NA
Kiw	2017-09-10	236	B	W	L	4	3	#REF!	#REF!	167	Successful	15.5	12	15.5	14.3333	4	76	14.5	14	12.5	13.6667	84	14.5	12.5	14.5	13.8333	45	14	12	14	13.3333	NA	NA	NA	NA	NA	NA	NA	NA	NA	NA	NA	NA	NA	NA	NA	NA	NA	NA
Kiw	2017-09-10	905	B	W	S	4	4	#REF!	#REF!	NA	Successful	NA	NA	NA	NA	13	200	16	11	14.5	13.8333	200	15	12.5	14	13.8333	200	17	11.5	14	14.1667	NA	NA	NA	NA	NA	NA	NA	NA	NA	NA	NA	NA	NA	NA	NA	NA	NA	NA
Kiw	2017-09-10	44	B	W	L	4	5	#REF!	#REF!	192	Successful	15.5	13.5	14	14.3333	NA	NA	NA	NA	NA	NA	NA	NA	NA	NA	NA	NA	NA	NA	NA	NA	NA	NA	NA	NA	NA	NA	NA	NA	NA	NA	NA	NA	NA	NA	NA	NA	NA	NA
Kiw	2017-09-10	901	B	W	S	4	6	#REF!	#REF!	NA	Successful	NA	NA	NA	NA	18	130	14.5	11	14.5	13.3333	152	15	11.5	20	15.5	122	18	20	17	18.3333	NA	NA	NA	NA	NA	NA	NA	NA	NA	NA	NA	NA	NA	NA	NA	NA	NA	NA
Kiw	2017-09-10	86	B	W	L	4	7	#REF!	#REF!	174	Successful	15	16	15	15.3333	1	92	16	15	15	15.3333	NA	NA	NA	NA	NA	NA	NA	NA	NA	NA	NA	NA	NA	NA	NA	NA	NA	NA	NA	NA	NA	NA	NA	NA	NA	NA	NA	NA
Kiw	2017-09-12	901	B	W	S	4	8	#REF!	#REF!	NA	Successful	NA	NA	NA	NA	18	151	13.5	14.5	15	14.3333	200	14	14	15	14.3333	144	14	11	17	14	NA	NA	NA	NA	NA	NA	NA	NA	NA	NA	NA	NA	NA	NA	NA	NA	NA	NA
Kiw	2017-09-12	902	B	W	S	4	9	#REF!	#REF!	NA	Successful	NA	NA	NA	NA	24	200	16.5	12.5	16	15	200	14	12.5	16	14.1667	82	14	14	16	14.6667	NA	NA	NA	NA	NA	NA	NA	NA	NA	NA	NA	NA	NA	NA	NA	NA	NA	NA
Kiw	2017-09-12	85	B	W	L	4	10	#REF!	#REF!	124	Successful	16	17	15	16	2	70	14	16	14	14.6667	66	16.5	13.5	14	14.6667	NA	NA	NA	NA	NA	NA	NA	NA	NA	NA	NA	NA	NA	NA	NA	NA	NA	NA	NA	NA	NA	NA	NA
Kiw	2017-09-12	83	B	W	L	5	1	#REF!	#REF!	143	Successful	14	14.5	15	14.5	2	70	14	15.5	13	14.1667	65	16.5	13.5	14	14.6667	NA	NA	NA	NA	NA	NA	NA	NA	NA	NA	NA	NA	NA	NA	NA	NA	NA	NA	NA	NA	NA	NA	NA
Kiw	2017-09-12	910	B	W	S	5	2	#REF!	#REF!	NA	Successful	NA	NA	NA	NA	27	85	16	16	16	16	76	16	18	19.5	17.8333	59	19	13	16	16	NA	NA	NA	NA	NA	NA	NA	NA	NA	NA	NA	NA	NA	NA	NA	NA	NA	NA
Kiw	2017-09-12	36	B	W	L	5	3	#REF!	#REF!	147	Successful	13.5	12	13	12.8333	NA	NA	NA	NA	NA	NA	NA	NA	NA	NA	NA	NA	NA	NA	NA	NA	NA	NA	NA	NA	NA	NA	NA	NA	NA	NA	NA	NA	NA	NA	NA	NA	NA	NA
Kiw	2017-09-15	901	B	W	S	5	4	#REF!	#REF!	NA	Successful	NA	NA	NA	NA	26	81	13	14	9.5	12.1667	110	14	15	14	14.3333	125	16	12.5	11	13.1667	NA	NA	NA	NA	NA	NA	NA	NA	NA	NA	NA	NA	NA	NA	NA	NA	NA	NA
Kiw	2017-09-15	901	B	W	S	5	5	#REF!	#REF!	NA	Successful	NA	NA	NA	NA	24	200	14	17	15.5	15.5	33	14	12.5	12	12.8333	37	9	13	12.5	11.5	NA	NA	NA	NA	NA	NA	NA	NA	NA	NA	NA	NA	NA	NA	NA	NA	NA	NA
Kiw	2017-09-15	64	B	W	L	5	6	#REF!	#REF!	200	Successful	14	15	14	14.3333	1	96	12	13	16.5	13.8333	NA	NA	NA	NA	NA	NA	NA	NA	NA	NA	NA	NA	NA	NA	NA	NA	NA	NA	NA	NA	NA	NA	NA	NA	NA	NA	NA	NA
Kiw	2017-09-15	901	B	W	S	5	7	#REF!	#REF!	NA	Successful	NA	NA	NA	NA	21	118	18	16	16	16.6667	137	14	18	17.5	16.5	65	22	17	16	18.3333	NA	NA	NA	NA	NA	NA	NA	NA	NA	NA	NA	NA	NA	NA	NA	NA	NA	NA
Kiw	2017-09-15	201	B	W	L	5	8	#REF!	#REF!	104	Successful	14.5	12	15	13.8333	1	37	15	14	13	14	NA	NA	NA	NA	NA	NA	NA	NA	NA	NA	NA	NA	NA	NA	NA	NA	NA	NA	NA	NA	NA	NA	NA	NA	NA	NA	NA	NA
Kiw	2017-09-15	901	B	W	S	5	9	#REF!	#REF!	NA	Successful	NA	NA	NA	NA	12	72	14	15	13	14	200	17.5	15	15	15.8333	42	9.5	19	21	16.5	NA	NA	NA	NA	NA	NA	NA	NA	NA	NA	NA	NA	NA	NA	NA	NA	NA	NA
Kiw	2017-09-15	47	B	W	L	5	10	#REF!	#REF!	200	Successful	16	12	15	14.3333	NA	NA	NA	NA	NA	NA	NA	NA	NA	NA	NA	NA	NA	NA	NA	NA	NA	NA	NA	NA	NA	NA	NA	NA	NA	NA	NA	NA	NA	NA	NA	NA	NA	NA
Kiw	2017-06-19	901	B	W	S	6	1	#REF!	#REF!	NA	Successful	NA	NA	NA	NA	10	200	14	14	14	14	172	14	14	13	13.6667	31	12	10	13.5	11.8333	NA	NA	NA	NA	NA	NA	NA	NA	NA	NA	NA	NA	NA	NA	NA	NA	NA	NA
Kiw	2017-06-19	57	B	W	L	6	2	#REF!	#REF!	200	Successful	14	16	19	16.3333	NA	NA	NA	NA	NA	NA	NA	NA	NA	NA	NA	NA	NA	NA	NA	NA	NA	NA	NA	NA	NA	NA	NA	NA	NA	NA	NA	NA	NA	NA	NA	NA	NA	NA
Kiw	2017-06-19	45	B	W	L	6	3	#REF!	#REF!	200	Successful	15	11.5	14	13.5	NA	NA	NA	NA	NA	NA	NA	NA	NA	NA	NA	NA	NA	NA	NA	NA	NA	NA	NA	NA	NA	NA	NA	NA	NA	NA	NA	NA	NA	NA	NA	NA	NA	NA
Kiw	2017-06-19	901	B	W	S	6	4	#REF!	#REF!	NA	Successful	NA	NA	NA	NA	14	162	18	17.5	18	17.8333	167	14.5	12	22	16.1667	46	15	17	17	16.3333	NA	NA	NA	NA	NA	NA	NA	NA	NA	NA	NA	NA	NA	NA	NA	NA	NA	NA
Kiw	2017-06-19	53	B	W	L	6	5	#REF!	#REF!	200	Successful	13	14	18	15	NA	NA	NA	NA	NA	NA	NA	NA	NA	NA	NA	NA	NA	NA	NA	NA	NA	NA	NA	NA	NA	NA	NA	NA	NA	NA	NA	NA	NA	NA	NA	NA	NA	NA
Kiw	2017-06-19	901	B	W	S	6	6	#REF!	#REF!	NA	Successful	NA	NA	NA	NA	6	200	14	13	13.5	13.5	109	29.5	25	13	22.5	49	13	15	13	13.6667	NA	NA	NA	NA	NA	NA	NA	NA	NA	NA	NA	NA	NA	NA	NA	NA	NA	NA
Kiw	2017-09-23	901	B	W	S	6	7	#REF!	#REF!	NA	Successful	NA	NA	NA	NA	8	200	14	13	14	13.6667	170	13	13.5	13	13.1667	34	14	12	13.5	13.1667	NA	NA	NA	NA	NA	NA	NA	NA	NA	NA	NA	NA	NA	NA	NA	NA	NA	NA
Kiw	2017-09-23	81	B	W	L	6	8	#REF!	#REF!	138	Successful	14	16.5	14.5	15	3	68	16	14	15	15	100	14	15	14	14.3333	78	26	15	16	19	NA	NA	NA	NA	NA	NA	NA	NA	NA	NA	NA	NA	NA	NA	NA	NA	NA	NA
Kiw	2017-09-23	45	B	W	L	6	9	#REF!	#REF!	200	Successful	16	12	15.5	14.5	NA	NA	NA	NA	NA	NA	NA	NA	NA	NA	NA	NA	NA	NA	NA	NA	NA	NA	NA	NA	NA	NA	NA	NA	NA	NA	NA	NA	NA	NA	NA	NA	NA	NA
Kiw	2017-09-23	602	B	W	S	6	10	#REF!	#REF!	NA	Successful	NA	NA	NA	NA	1	200	15	17	15	15.6667	NA	NA	NA	NA	NA	NA	NA	NA	NA	NA	NA	NA	NA	NA	NA	NA	NA	NA	NA	NA	NA	NA	NA	NA	NA	NA	NA	NA
Kiw	2017-09-23	51	B	D	F	7	1	#REF!	#REF!	200	Successful	14	12	14	13.3333	NA	NA	NA	NA	NA	NA	NA	NA	NA	NA	NA	NA	NA	NA	NA	NA	NA	NA	NA	NA	NA	NA	NA	NA	NA	NA	NA	NA	NA	NA	NA	NA	NA	NA
Kiw	2017-09-23	203	B	D	N	7	2	#REF!	#REF!	200	Successful	35	19.5	16	23.5	NA	NA	NA	NA	NA	NA	NA	NA	NA	NA	NA	NA	NA	NA	NA	NA	4	128	16.5	12	18	15.5	132	17	17.5	18.5	17.6667	75	18.5	14	16	16.1667	200	NA
Kiw	2017-09-23	117	B	D	F	7	3	#REF!	#REF!	188	Successful	17	13	13	14.3333	NA	NA	NA	NA	NA	NA	NA	NA	NA	NA	NA	NA	NA	NA	NA	NA	1	17.5	10	10	11	10.3333	NA	NA	NA	NA	NA	NA	NA	NA	NA	NA	NA	NA
Kiw	2017-09-23	41	B	D	N	7	4	#REF!	#REF!	200	Successful	13.5	14	14.5	14	NA	NA	NA	NA	NA	NA	NA	NA	NA	NA	NA	NA	NA	NA	NA	NA	NA	NA	NA	NA	NA	NA	NA	NA	NA	NA	NA	NA	NA	NA	NA	NA	NA	NA
Kiw	2017-09-23	366	B	D	N	7	5	#REF!	#REF!	82	Successful	12	15.5	14	13.8333	NA	NA	NA	NA	NA	NA	NA	NA	NA	NA	NA	NA	NA	NA	NA	NA	6	139	20	13	17	16.6667	64	14	15	20	16.3333	77	18	15	19	17.3333	32	NA
Kiw	2017-09-23	47	B	D	F	7	6	#REF!	#REF!	200	Successful	16	13	17	15.3333	NA	NA	NA	NA	NA	NA	NA	NA	NA	NA	NA	NA	NA	NA	NA	NA	NA	NA	NA	NA	NA	NA	NA	NA	NA	NA	NA	NA	NA	NA	NA	NA	NA	NA
Kiw	2017-09-23	245	B	D	F	7	7	#REF!	#REF!	200	Successful	13	15	16	14.6667	3	45	14	16	16	15.3333	196	18	17.5	17	17.5	200	13	12	18	14.3333	2	200	14.5	11	12.5	12.6667	163	15	12	18	15	NA	NA	NA	NA	NA	NA	NA
Kiw	2017-09-26	80	B	D	N	7	8	#REF!	#REF!	200	Successful	18.5	13	15	15.5	NA	NA	NA	NA	NA	NA	NA	NA	NA	NA	NA	NA	NA	NA	NA	NA	NA	NA	NA	NA	NA	NA	NA	NA	NA	NA	NA	NA	NA	NA	NA	NA	NA	NA
Kiw	2017-09-26	116	B	D	N	7	9	#REF!	#REF!	85	Successful	14	14	21	16.3333	1	120	20	15	15	16.6667	NA	NA	NA	NA	NA	NA	NA	NA	NA	NA	1	93	17	14	12.5	14.5	NA	NA	NA	NA	NA	NA	NA	NA	NA	NA	NA	NA
Kiw	2017-09-26	166	B	D	F	7	10	#REF!	#REF!	200	Successful	14	13	15	14	NA	NA	NA	NA	NA	NA	NA	NA	NA	NA	NA	NA	NA	NA	NA	NA	2	200	14	12.5	17	14.5	200	16	11	15	14	NA	NA	NA	NA	NA	NA	NA
Kiw	2017-09-26	161	B	D	F	8	1	#REF!	#REF!	200	Successful	13	11	14	12.6667	1	46	12	13.5	12	12.5	NA	NA	NA	NA	NA	NA	NA	NA	NA	NA	2	155	14	10.5	14	12.8333	138	13	11	13.5	12.5	NA	NA	NA	NA	NA	NA	NA
Kiw	2017-09-26	49	B	D	N	8	2	#REF!	#REF!	94	Successful	15.5	14.5	15.5	15.1667	NA	NA	NA	NA	NA	NA	NA	NA	NA	NA	NA	NA	NA	NA	NA	NA	NA	NA	NA	NA	NA	NA	NA	NA	NA	NA	NA	NA	NA	NA	NA	NA	NA	NA
Kiw	2017-09-26	54	B	D	F	8	3	#REF!	#REF!	200	Successful	16	12	13	13.6667	NA	NA	NA	NA	NA	NA	NA	NA	NA	NA	NA	NA	NA	NA	NA	NA	NA	NA	NA	NA	NA	NA	NA	NA	NA	NA	NA	NA	NA	NA	NA	NA	NA	NA
Kiw	2017-09-26	30	B	D	N	8	4	#REF!	#REF!	68	Successful	14.5	15	15.5	15	NA	NA	NA	NA	NA	NA	NA	NA	NA	NA	NA	NA	NA	NA	NA	NA	NA	NA	NA	NA	NA	NA	NA	NA	NA	NA	NA	NA	NA	NA	NA	NA	NA	NA
Kiw	2017-09-26	312	B	D	F	8	5	#REF!	#REF!	200	Successful	15	14	13.5	14.1667	NA	NA	NA	NA	NA	NA	NA	NA	NA	NA	NA	NA	NA	NA	NA	NA	7	200	14	15	16.5	15.1667	124	14	15	15	14.6667	72	14	17	15	15.3333	101	NA
Kiw	2017-09-26	47	B	D	F	8	6	#REF!	#REF!	200	Successful	13.5	13	13.5	13.3333	NA	NA	NA	NA	NA	NA	NA	NA	NA	NA	NA	NA	NA	NA	NA	NA	NA	NA	NA	NA	NA	NA	NA	NA	NA	NA	NA	NA	NA	NA	NA	NA	NA	NA
Kiw	2017-09-26	48	B	D	N	8	7	#REF!	#REF!	200	Successful	15	12	15	14	NA	NA	NA	NA	NA	NA	NA	NA	NA	NA	NA	NA	NA	NA	NA	NA	NA	NA	NA	NA	NA	NA	NA	NA	NA	NA	NA	NA	NA	NA	NA	NA	NA	NA
Kiw	2017-09-26	43	B	D	N	8	8	#REF!	#REF!	77	Successful	15	11	14	13.3333	NA	NA	NA	NA	NA	NA	NA	NA	NA	NA	NA	NA	NA	NA	NA	NA	NA	NA	NA	NA	NA	NA	NA	NA	NA	NA	NA	NA	NA	NA	NA	NA	NA	NA
Kiw	2017-09-30	230	B	D	F	8	9	#REF!	#REF!	200	Successful	14	12.5	14	13.5	3	67	12.5	12.5	18	14.3333	49	15	11	12	12.6667	200	12	19	22	17.6667	3	112	14	12	14	13.3333	86	12	14.5	16	14.1667	155	16	12	15	14.3333	NA	NA
Kiw	2017-09-30	55	B	D	N	8	10	#REF!	#REF!	200	Successful	14	12	14	13.3333	NA	NA	NA	NA	NA	NA	NA	NA	NA	NA	NA	NA	NA	NA	NA	NA	NA	NA	NA	NA	NA	NA	NA	NA	NA	NA	NA	NA	NA	NA	NA	NA	NA	NA
Kiw	2017-09-30	103	B	D	F	9	1	#REF!	#REF!	200	Successful	13.5	14.5	14	14	1	42	13	14	13	13.3333	NA	NA	NA	NA	NA	NA	NA	NA	NA	NA	2	171	17	13.5	13	14.5	200	19	16	20	18.3333	NA	NA	NA	NA	NA	NA	NA
Kiw	2017-09-30	51	B	D	F	9	2	#REF!	#REF!	200	Successful	13	13.5	15	13.8333	NA	NA	NA	NA	NA	NA	NA	NA	NA	NA	NA	NA	NA	NA	NA	NA	NA	NA	NA	NA	NA	NA	NA	NA	NA	NA	NA	NA	NA	NA	NA	NA	NA	NA
Kiw	2017-09-30	42	B	D	N	9	3	#REF!	#REF!	171	Successful	15	13	14.5	14.1667	1	37	11	12	11	11.3333	NA	NA	NA	NA	NA	NA	NA	NA	NA	NA	NA	NA	NA	NA	NA	NA	NA	NA	NA	NA	NA	NA	NA	NA	NA	NA	NA	NA
Kiw	2017-09-30	96	B	D	N	9	4	#REF!	#REF!	108	Successful	15	12.5	14	13.8333	NA	NA	NA	NA	NA	NA	NA	NA	NA	NA	NA	NA	NA	NA	NA	NA	2	74	15	13	14	14	25	12	12	14	12.6667	NA	NA	NA	NA	NA	NA	NA
Kiw	2017-09-30	41	B	D	F	9	5	#REF!	#REF!	200	Successful	14	13	14	13.6667	NA	NA	NA	NA	NA	NA	NA	NA	NA	NA	NA	NA	NA	NA	NA	NA	NA	NA	NA	NA	NA	NA	NA	NA	NA	NA	NA	NA	NA	NA	NA	NA	NA	NA
Kiw	2017-09-30	113	B	D	N	9	6	#REF!	#REF!	150	Successful	15	13	15	14.3333	NA	NA	NA	NA	NA	NA	NA	NA	NA	NA	NA	NA	NA	NA	NA	NA	3	58	13	11	16	13.3333	101	16	14	19.5	16.5	121	17	16	19	17.3333	NA	NA
Kiw	2017-09-30	40	B	D	N	9	7	#REF!	#REF!	200	Successful	12.5	12.5	14	13	NA	NA	NA	NA	NA	NA	NA	NA	NA	NA	NA	NA	NA	NA	NA	NA	NA	NA	NA	NA	NA	NA	NA	NA	NA	NA	NA	NA	NA	NA	NA	NA	NA	NA
Kiw	2017-09-30	42	B	D	F	9	8	#REF!	#REF!	200	Successful	14	13	14	13.6667	NA	NA	NA	NA	NA	NA	NA	NA	NA	NA	NA	NA	NA	NA	NA	NA	NA	NA	NA	NA	NA	NA	NA	NA	NA	NA	NA	NA	NA	NA	NA	NA	NA	NA
Kiw	2017-09-30	78	B	D	F	9	9	#REF!	#REF!	200	Successful	14	13	14	13.6667	NA	NA	NA	NA	NA	NA	NA	NA	NA	NA	NA	NA	NA	NA	NA	NA	1	200	20	16	21	19	NA	NA	NA	NA	NA	NA	NA	NA	NA	NA	NA	NA
Kiw	2017-09-30	53	B	D	N	9	10	#REF!	#REF!	200	Successful	18	13	13	14.6667	NA	NA	NA	NA	NA	NA	NA	NA	NA	NA	NA	NA	NA	NA	NA	NA	NA	NA	NA	NA	NA	NA	NA	NA	NA	NA	NA	NA	NA	NA	NA	NA	NA	NA
Kiw	2017-10-03	51	B	D	N	10	1	#REF!	#REF!	128	Successful	12	12	13	12.3333	NA	NA	NA	NA	NA	NA	NA	NA	NA	NA	NA	NA	NA	NA	NA	NA	1	76	13	12.5	15	13.5	NA	NA	NA	NA	NA	NA	NA	NA	NA	NA	NA	NA
Kiw	2017-10-03	70	B	D	F	10	2	#REF!	#REF!	200	Successful	17.5	13	13.5	14.6667	NA	NA	NA	NA	NA	NA	NA	NA	NA	NA	NA	NA	NA	NA	NA	NA	NA	NA	NA	NA	NA	NA	NA	NA	NA	NA	NA	NA	NA	NA	NA	NA	NA	NA
Kiw	2017-10-03	53	B	D	N	10	3	#REF!	#REF!	200	Successful	13	12	14	13	NA	NA	NA	NA	NA	NA	NA	NA	NA	NA	NA	NA	NA	NA	NA	NA	NA	NA	NA	NA	NA	NA	NA	NA	NA	NA	NA	NA	NA	NA	NA	NA	NA	NA
Kiw	2017-10-03	136	B	D	F	10	4	#REF!	#REF!	200	Successful	14	16	13.5	14.5	1	58	13	14.5	14.5	14	NA	NA	NA	NA	NA	NA	NA	NA	NA	NA	3	111	14	9.5	12	11.8333	120	20	20	19	19.6667	147	21	19	15	18.3333	NA	NA
Kiw	2017-10-03	50	B	D	F	10	5	#REF!	#REF!	200	Successful	14	12.5	14	13.5	NA	NA	NA	NA	NA	NA	NA	NA	NA	NA	NA	NA	NA	NA	NA	NA	NA	NA	NA	NA	NA	NA	NA	NA	NA	NA	NA	NA	NA	NA	NA	NA	NA	NA
Kiw	2017-10-03	69	B	D	N	10	6	#REF!	#REF!	137	Successful	12	12	20	14.6667	2	69	12	9	13	11.3333	36	11	12	10	11	NA	NA	NA	NA	NA	NA	NA	NA	NA	NA	NA	NA	NA	NA	NA	NA	NA	NA	NA	NA	NA	NA	NA
Kiw	2017-10-03	86	B	D	N	10	7	#REF!	#REF!	149	Successful	17	15	16	16	1	53	14	12	16	14	NA	NA	NA	NA	NA	NA	NA	NA	NA	NA	2	175	24	20	24	22.6667	45	13	16	14	14.3333	NA	NA	NA	NA	NA	NA	NA
Kiw	2017-10-03	52	B	D	F	10	8	#REF!	#REF!	200	Successful	14	14	14.5	14.1667	NA	NA	NA	NA	NA	NA	NA	NA	NA	NA	NA	NA	NA	NA	NA	NA	NA	NA	NA	NA	NA	NA	NA	NA	NA	NA	NA	NA	NA	NA	NA	NA	NA	NA
Kiw	2017-10-03	126	B	D	F	10	9	#REF!	#REF!	200	Successful	14	14	15	14.3333	1	69	13	11.5	14	12.8333	NA	NA	NA	NA	NA	NA	NA	NA	NA	NA	1	134	14	15	14	14.3333	NA	NA	NA	NA	NA	NA	NA	NA	NA	NA	NA	NA
Kiw	2017-10-03	57	B	D	N	10	10	#REF!	#REF!	189	Successful	18	13	14	15	1	200	24	13	18	18.3333	NA	NA	NA	NA	NA	NA	NA	NA	NA	NA	NA	NA	NA	NA	NA	NA	NA	NA	NA	NA	NA	NA	NA	NA	NA	NA	NA	NA
Kiw	2017-10-05	46	B	D	N	11	1	#REF!	#REF!	163	Successful	14	14	15	14.3333	1	43	13	14	16	14.3333	NA	NA	NA	NA	NA	NA	NA	NA	NA	NA	NA	NA	NA	NA	NA	NA	NA	NA	NA	NA	NA	NA	NA	NA	NA	NA	NA	NA
Kiw	2017-10-05	177	B	D	F	11	2	#REF!	#REF!	200	Successful	14	12.5	13	13.1667	NA	NA	NA	NA	NA	NA	NA	NA	NA	NA	NA	NA	NA	NA	NA	NA	4	200	14.5	15	15	14.8333	90	14	13	14	13.6667	115	16.5	16	17	16.5	200	NA
Kiw	2017-10-05	42	B	D	N	11	3	#REF!	#REF!	200	Successful	14	9	17	13.3333	NA	NA	NA	NA	NA	NA	NA	NA	NA	NA	NA	NA	NA	NA	NA	NA	NA	NA	NA	NA	NA	NA	NA	NA	NA	NA	NA	NA	NA	NA	NA	NA	NA	NA
Kiw	2017-10-05	70	B	D	N	11	4	#REF!	#REF!	86	Successful	13	16	16	15	1	118	16	15	14	15	NA	NA	NA	NA	NA	NA	NA	NA	NA	NA	NA	NA	NA	NA	NA	NA	NA	NA	NA	NA	NA	NA	NA	NA	NA	NA	NA	NA
Kiw	2017-10-05	50	B	D	F	11	5	#REF!	#REF!	200	Successful	14	11.5	16	13.8333	NA	NA	NA	NA	NA	NA	NA	NA	NA	NA	NA	NA	NA	NA	NA	NA	NA	NA	NA	NA	NA	NA	NA	NA	NA	NA	NA	NA	NA	NA	NA	NA	NA	NA
Kiw	2017-10-05	49	B	D	N	11	6	#REF!	#REF!	200	Successful	13	12	14	13	1	200	20	16	27	21	NA	NA	NA	NA	NA	NA	NA	NA	NA	NA	NA	NA	NA	NA	NA	NA	NA	NA	NA	NA	NA	NA	NA	NA	NA	NA	NA	NA
Kiw	2017-10-05	59	B	D	F	11	7	#REF!	#REF!	200	Successful	17	11.5	14	14.1667	NA	NA	NA	NA	NA	NA	NA	NA	NA	NA	NA	NA	NA	NA	NA	NA	NA	NA	NA	NA	NA	NA	NA	NA	NA	NA	NA	NA	NA	NA	NA	NA	NA	NA
Kiw	2017-10-05	69	B	D	N	11	8	#REF!	#REF!	120	Successful	14	14	16	14.6667	2	57	13	11	15	13	33	11	13	14	12.6667	NA	NA	NA	NA	NA	NA	NA	NA	NA	NA	NA	NA	NA	NA	NA	NA	NA	NA	NA	NA	NA	NA	NA
Kiw	2017-10-05	56	B	D	F	11	9	#REF!	#REF!	200	Successful	16	11.5	14	13.8333	NA	NA	NA	NA	NA	NA	NA	NA	NA	NA	NA	NA	NA	NA	NA	NA	NA	NA	NA	NA	NA	NA	NA	NA	NA	NA	NA	NA	NA	NA	NA	NA	NA	NA
Kiw	2017-10-05	56	B	D	F	11	10	#REF!	#REF!	200	Successful	14.5	14.5	15.5	14.8333	NA	NA	NA	NA	NA	NA	NA	NA	NA	NA	NA	NA	NA	NA	NA	NA	NA	NA	NA	NA	NA	NA	NA	NA	NA	NA	NA	NA	NA	NA	NA	NA	NA	NA
Kiw	2017-10-10	41	B	D	N	12	1	#REF!	#REF!	200	Successful	11	11	12.5	11.5	NA	NA	NA	NA	NA	NA	NA	NA	NA	NA	NA	NA	NA	NA	NA	NA	NA	NA	NA	NA	NA	NA	NA	NA	NA	NA	NA	NA	NA	NA	NA	NA	NA	NA
Kiw	2017-10-10	50	B	D	F	12	2	#REF!	#REF!	198	Successful	13.5	12	12.5	12.6667	NA	NA	NA	NA	NA	NA	NA	NA	NA	NA	NA	NA	NA	NA	NA	NA	NA	NA	NA	NA	NA	NA	NA	NA	NA	NA	NA	NA	NA	NA	NA	NA	NA	NA
Kiw	2017-10-10	44	B	D	N	12	3	#REF!	#REF!	160	Successful	13	9.5	17.5	13.3333	1	26	13	10	11.5	11.5	NA	NA	NA	NA	NA	NA	NA	NA	NA	NA	NA	NA	NA	NA	NA	NA	NA	NA	NA	NA	NA	NA	NA	NA	NA	NA	NA	NA
Kiw	2017-10-10	125	B	D	F	12	4	#REF!	#REF!	200	Successful	14	13.5	13	13.5	2	140	37	16.5	14	22.5	115	27	20.5	23	23.5	NA	NA	NA	NA	NA	2	66	17	15	13	15	92	13.5	13	18.5	15	NA	NA	NA	NA	NA	NA	NA
Kiw	2017-10-10	47	B	D	F	12	5	#REF!	#REF!	200	Successful	12	11	15	12.6667	NA	NA	NA	NA	NA	NA	NA	NA	NA	NA	NA	NA	NA	NA	NA	NA	NA	NA	NA	NA	NA	NA	NA	NA	NA	NA	NA	NA	NA	NA	NA	NA	NA	NA
Kiw	2017-10-10	71	B	D	N	12	6	#REF!	#REF!	164	Successful	14	13.5	15	14.1667	NA	NA	NA	NA	NA	NA	NA	NA	NA	NA	NA	NA	NA	NA	NA	NA	1	44	11.5	13	13	12.5	NA	NA	NA	NA	NA	NA	NA	NA	NA	NA	NA	NA
Kiw	2017-10-10	112	B	D	F	12	7	#REF!	#REF!	200	Successful	14	12	14	13.3333	2	114	25	20	18.5	21.1667	96	22	20	21	21	NA	NA	NA	NA	NA	2	116	15.5	11.5	15	14	87	16.5	14.5	15	15.3333	NA	NA	NA	NA	NA	NA	NA
Kiw	2017-10-10	47	B	D	N	12	8	#REF!	#REF!	63	Successful	13	13.5	13	13.1667	1	127	13.5	11	13.5	12.6667	NA	NA	NA	NA	NA	NA	NA	NA	NA	NA	NA	NA	NA	NA	NA	NA	NA	NA	NA	NA	NA	NA	NA	NA	NA	NA	NA	NA
Kiw	2017-10-10	44	B	D	N	12	9	#REF!	#REF!	200	Successful	16.5	12.5	13.5	14.1667	NA	NA	NA	NA	NA	NA	NA	NA	NA	NA	NA	NA	NA	NA	NA	NA	NA	NA	NA	NA	NA	NA	NA	NA	NA	NA	NA	NA	NA	NA	NA	NA	NA	NA
Kiw	2017-10-10	45	B	D	F	12	10	#REF!	#REF!	200	Successful	12	13	15	13.3333	NA	NA	NA	NA	NA	NA	NA	NA	NA	NA	NA	NA	NA	NA	NA	NA	NA	NA	NA	NA	NA	NA	NA	NA	NA	NA	NA	NA	NA	NA	NA	NA	NA	NA
Kon	2017-10-11	104	B	W	L	1	1	#REF!	#REF!	190	Successful	14	11.5	15	13.5	3	52	14	12	14.5	13.5	101	15.5	14.5	12.5	14.1667	60	15	12	14.5	13.8333	NA	NA	NA	NA	NA	NA	NA	NA	NA	NA	NA	NA	NA	NA	NA	NA	NA	NA
Kon	2017-10-11	901	B	W	S	1	2	#REF!	#REF!	NA	Successful	NA	NA	NA	NA	21	105	15.5	15	20	16.8333	41	27	15.5	16.5	19.6667	87	15.5	13	15	14.5	NA	NA	NA	NA	NA	NA	NA	NA	NA	NA	NA	NA	NA	NA	NA	NA	NA	NA
Kon	2017-10-11	62	B	W	L	1	3	#REF!	#REF!	191	Successful	17	14	15.5	15.5	1	60	17	15.5	16	16.1667	NA	NA	NA	NA	NA	NA	NA	NA	NA	NA	NA	NA	NA	NA	NA	NA	NA	NA	NA	NA	NA	NA	NA	NA	NA	NA	NA	NA
Kon	2017-10-11	900	B	W	S	1	4	#REF!	#REF!	NA	Successful	NA	NA	NA	NA	15	60	15	14	16	15	86	16	13	15	14.6667	48	14.5	13	14	13.8333	NA	NA	NA	NA	NA	NA	NA	NA	NA	NA	NA	NA	NA	NA	NA	NA	NA	NA
Kon	2017-10-11	305	B	W	S	1	5	#REF!	#REF!	NA	Successful	NA	NA	NA	NA	NA	NA	NA	NA	NA	NA	NA	NA	NA	NA	NA	NA	NA	NA	NA	NA	NA	NA	NA	NA	NA	NA	NA	NA	NA	NA	NA	NA	NA	NA	NA	NA	NA	NA
Kon	2017-10-17	902	B	W	S	1	6	#REF!	#REF!	NA	Successful	NA	NA	NA	NA	10	52	16	14	13	14.3333	57	12	13.5	12	12.5	60	14	13	13	13.3333	NA	NA	NA	NA	NA	NA	NA	NA	NA	NA	NA	NA	NA	NA	NA	NA	NA	NA
Kon	2017-10-17	314	B	W	L	1	7	#REF!	#REF!	200	Successful	14	13	14	13.6667	9	59	13	11	13	12.3333	51	14	14	14	14	61	12	13	14	13	NA	NA	NA	NA	NA	NA	NA	NA	NA	NA	NA	NA	NA	NA	NA	NA	NA	NA
Kon	2017-10-18	902	B	W	S	1	8	#REF!	#REF!	NA	Successful	NA	NA	NA	NA	7	50	17	15	14	15.3333	30	14	14.5	16	14.8333	43	14.5	13.5	15	14.3333	NA	NA	NA	NA	NA	NA	NA	NA	NA	NA	NA	NA	NA	NA	NA	NA	NA	NA
Kon	2017-10-18	215	B	W	L	1	9	#REF!	#REF!	190	Successful	13.5	11.5	13.5	12.8333	7	50	14	14.5	14	14.1667	95	14	12	13	13	84	14	14	14.5	14.1667	NA	NA	NA	NA	NA	NA	NA	NA	NA	NA	NA	NA	NA	NA	NA	NA	NA	NA
Kon	2017-10-18	901	B	W	S	1	10	#REF!	#REF!	NA	Successful	NA	NA	NA	NA	11	40	14	13	14.5	13.8333	38	14	17	16.5	15.8333	72	15	20	16	17	NA	NA	NA	NA	NA	NA	NA	NA	NA	NA	NA	NA	NA	NA	NA	NA	NA	NA
Kon	2017-10-18	60	B	W	L	2	1	#REF!	#REF!	180	Successful	14	13	13.5	13.5	NA	NA	NA	NA	NA	NA	NA	NA	NA	NA	NA	NA	NA	NA	NA	NA	NA	NA	NA	NA	NA	NA	NA	NA	NA	NA	NA	NA	NA	NA	NA	NA	NA	NA
Kon	2017-10-18	901	B	W	S	2	2	#REF!	#REF!	NA	Successful	NA	NA	NA	NA	5	77	14	15	16.5	15.1667	55	14	9	14.5	12.5	34	14	12	14	13.3333	NA	NA	NA	NA	NA	NA	NA	NA	NA	NA	NA	NA	NA	NA	NA	NA	NA	NA
Kon	2017-10-18	65	B	W	L	2	3	#REF!	#REF!	191	Successful	14	11	13	12.6667	1	49	12	13.5	13	12.8333	NA	NA	NA	NA	NA	NA	NA	NA	NA	NA	NA	NA	NA	NA	NA	NA	NA	NA	NA	NA	NA	NA	NA	NA	NA	NA	NA	NA
Kon	2017-10-18	180	B	W	L	2	4	#REF!	#REF!	191	Successful	14	12	13.5	13.1667	6	50	14.5	14.5	14	14.3333	47	24	18	17	19.6667	42	14.5	13	14	13.8333	NA	NA	NA	NA	NA	NA	NA	NA	NA	NA	NA	NA	NA	NA	NA	NA	NA	NA
Kon	2017-10-25	901	B	W	S	2	5	#REF!	#REF!	NA	Successful	NA	NA	NA	NA	19	48	17	18	17.5	17.5	41	20	16.5	17	17.8333	37	13.5	17	16.5	15.6667	NA	NA	NA	NA	NA	NA	NA	NA	NA	NA	NA	NA	NA	NA	NA	NA	NA	NA
Kon	2017-10-25	43	B	W	L	2	6	#REF!	#REF!	195	Successful	14	14	14	14	1	60	14.5	13.5	16.5	14.8333	NA	NA	NA	NA	NA	NA	NA	NA	NA	NA	NA	NA	NA	NA	NA	NA	NA	NA	NA	NA	NA	NA	NA	NA	NA	NA	NA	NA
Kon	2017-10-25	901	B	W	S	2	7	#REF!	#REF!	NA	Successful	NA	NA	NA	NA	8	104	24	19	17	20	115	30.5	16	15	20.5	77	29	17.5	15	20.5	NA	NA	NA	NA	NA	NA	NA	NA	NA	NA	NA	NA	NA	NA	NA	NA	NA	NA
Kon	2017-10-27	900	B	W	S	2	8	#REF!	#REF!	NA	Successful	NA	NA	NA	NA	11	60	15	15	14.5	14.8333	71	15	14	14.5	14.5	157	15.5	12.5	15.5	14.5	NA	NA	NA	NA	NA	NA	NA	NA	NA	NA	NA	NA	NA	NA	NA	NA	NA	NA
Kon	2017-10-27	197	B	W	L	2	9	#REF!	#REF!	200	Successful	14	14	15	14.3333	8	47	16	16	15	15.6667	112	17.5	11.5	14	14.3333	41	19	14	14	15.6667	NA	NA	NA	NA	NA	NA	NA	NA	NA	NA	NA	NA	NA	NA	NA	NA	NA	NA
Kon	2017-10-27	901	B	W	S	2	10	#REF!	#REF!	NA	Successful	NA	NA	NA	NA	16	31	16	16	18	16.6667	66	18.5	15	17	16.8333	52	16	13	16	15	NA	NA	NA	NA	NA	NA	NA	NA	NA	NA	NA	NA	NA	NA	NA	NA	NA	NA
Kon	2017-10-27	50	B	W	L	3	1	#REF!	#REF!	200	Successful	16	12	16	14.6667	NA	NA	NA	NA	NA	NA	NA	NA	NA	NA	NA	NA	NA	NA	NA	NA	NA	NA	NA	NA	NA	NA	NA	NA	NA	NA	NA	NA	NA	NA	NA	NA	NA	NA
Kon	2017-10-27	901	B	W	S	3	2	#REF!	#REF!	NA	Successful	NA	NA	NA	NA	2	38	14	16.5	14.5	15	41	16	14	15	15	NA	NA	NA	NA	NA	NA	NA	NA	NA	NA	NA	NA	NA	NA	NA	NA	NA	NA	NA	NA	NA	NA	NA
Kon	2017-10-27	63	B	W	L	3	3	#REF!	#REF!	200	Successful	13	13	15	13.6667	NA	NA	NA	NA	NA	NA	NA	NA	NA	NA	NA	NA	NA	NA	NA	NA	NA	NA	NA	NA	NA	NA	NA	NA	NA	NA	NA	NA	NA	NA	NA	NA	NA	NA
Kon	2017-10-27	131	B	W	L	3	4	#REF!	#REF!	200	Successful	14.5	12.5	14.5	13.8333	2	112	14	14	14	14	42	13.5	14.5	17	15	NA	NA	NA	NA	NA	NA	NA	NA	NA	NA	NA	NA	NA	NA	NA	NA	NA	NA	NA	NA	NA	NA	NA
Kon	2017-10-31	919	B	W	S	3	5	#REF!	#REF!	NA	Successful	NA	NA	NA	NA	13	61	15.5	15	20	16.8333	51	18	14	16	16	41	12	11	12	11.6667	NA	NA	NA	NA	NA	NA	NA	NA	NA	NA	NA	NA	NA	NA	NA	NA	NA	NA
Kon	2017-10-31	905	B	W	S	3	6	#REF!	#REF!	NA	Successful	NA	NA	NA	NA	6	104	18	13	15	15.3333	109	31	21	26	26	41	15.5	15	15.5	15.3333	NA	NA	NA	NA	NA	NA	NA	NA	NA	NA	NA	NA	NA	NA	NA	NA	NA	NA
Kon	2017-10-31	54	B	W	L	3	7	#REF!	#REF!	200	Successful	15	12	14	13.6667	1	107	15	14	15.5	14.8333	NA	NA	NA	NA	NA	NA	NA	NA	NA	NA	NA	NA	NA	NA	NA	NA	NA	NA	NA	NA	NA	NA	NA	NA	NA	NA	NA	NA
Kon	2017-10-31	901	B	W	S	3	8	#REF!	#REF!	NA	Successful	NA	NA	NA	NA	14	67	14	13	13.5	13.5	72	14.5	13	14	13.8333	36	17.5	13	12.5	14.3333	NA	NA	NA	NA	NA	NA	NA	NA	NA	NA	NA	NA	NA	NA	NA	NA	NA	NA
Kon	2017-10-31	58	B	W	L	3	9	#REF!	#REF!	200	Successful	15	11	14	13.3333	NA	NA	NA	NA	NA	NA	NA	NA	NA	NA	NA	NA	NA	NA	NA	NA	NA	NA	NA	NA	NA	NA	NA	NA	NA	NA	NA	NA	NA	NA	NA	NA	NA	NA
Kon	2017-11-02	900	B	W	S	3	10	#REF!	#REF!	NA	Successful	NA	NA	NA	NA	10	62	15	12.5	14.5	14	47	17	15	16	16	56.5	26	21	24.5	23.8333	NA	NA	NA	NA	NA	NA	NA	NA	NA	NA	NA	NA	NA	NA	NA	NA	NA	NA
Kon	2017-11-02	901	B	W	S	4	1	#REF!	#REF!	NA	Successful	NA	NA	NA	NA	9	108	14	13	14	13.6667	64	16.5	16	16	16.1667	45	14.5	15	14.5	14.6667	NA	NA	NA	NA	NA	NA	NA	NA	NA	NA	NA	NA	NA	NA	NA	NA	NA	NA
Kon	2017-11-02	48	B	W	L	4	2	#REF!	#REF!	200	Successful	14	15	15	14.6667	NA	NA	NA	NA	NA	NA	NA	NA	NA	NA	NA	NA	NA	NA	NA	NA	NA	NA	NA	NA	NA	NA	NA	NA	NA	NA	NA	NA	NA	NA	NA	NA	NA	NA
Kon	2017-11-02	97	B	W	L	4	3	#REF!	#REF!	200	Successful	11	11.5	15.5	12.6667	5	100	27	14	18	19.6667	65	14.5	13.5	14	14	80	19	14.5	15	16.1667	NA	NA	NA	NA	NA	NA	NA	NA	NA	NA	NA	NA	NA	NA	NA	NA	NA	NA
Kon	2017-11-02	907	B	W	S	4	4	#REF!	#REF!	NA	Successful	NA	NA	NA	NA	20	50	15.5	14.5	15	15	95	14	14	14	14	50	11.5	14	13.5	13	NA	NA	NA	NA	NA	NA	NA	NA	NA	NA	NA	NA	NA	NA	NA	NA	NA	NA
Kon	2017-11-02	38	B	W	L	4	5	#REF!	#REF!	200	Successful	14.5	11.5	15	13.6667	NA	NA	NA	NA	NA	NA	NA	NA	NA	NA	NA	NA	NA	NA	NA	NA	NA	NA	NA	NA	NA	NA	NA	NA	NA	NA	NA	NA	NA	NA	NA	NA	NA	NA
Kon	2017-11-02	37	B	W	L	4	6	#REF!	#REF!	148	Successful	14	13	14.5	13.8333	1	56	14	13	13	13.3333	NA	NA	NA	NA	NA	NA	NA	NA	NA	NA	NA	NA	NA	NA	NA	NA	NA	NA	NA	NA	NA	NA	NA	NA	NA	NA	NA	NA
Kon	2017-11-03	900	B	W	S	4	7	#REF!	#REF!	NA	Successful	NA	NA	NA	NA	20	53	17	15	15	15.6667	88	15	13	16	14.6667	116	17	11	14	14	NA	NA	NA	NA	NA	NA	NA	NA	NA	NA	NA	NA	NA	NA	NA	NA	NA	NA
Kon	2017-11-03	34	B	W	L	4	8	#REF!	#REF!	200	Successful	15	12.5	16.5	14.6667	NA	NA	NA	NA	NA	NA	NA	NA	NA	NA	NA	NA	NA	NA	NA	NA	NA	NA	NA	NA	NA	NA	NA	NA	NA	NA	NA	NA	NA	NA	NA	NA	NA	NA
Kon	2017-11-03	900	B	W	S	4	9	#REF!	#REF!	NA	Successful	NA	NA	NA	NA	6	78	15	13	13	13.6667	40	26.5	26	23.5	25.3333	130	17	14	15.5	15.5	NA	NA	NA	NA	NA	NA	NA	NA	NA	NA	NA	NA	NA	NA	NA	NA	NA	NA
Kon	2017-11-03	920	B	W	S	4	10	#REF!	#REF!	NA	Successful	NA	NA	NA	NA	10	200	16.5	14	15	15.1667	184	15	16	15.5	15.5	123	17	15	15	15.6667	NA	NA	NA	NA	NA	NA	NA	NA	NA	NA	NA	NA	NA	NA	NA	NA	NA	NA
Kon	2017-11-03	77	B	W	L	5	1	#REF!	#REF!	190	Successful	14	14	16	14.6667	2	144	14	13	13	13.3333	39	15	14	14	14.3333	NA	NA	NA	NA	NA	NA	NA	NA	NA	NA	NA	NA	NA	NA	NA	NA	NA	NA	NA	NA	NA	NA	NA
Kon	2017-11-03	900	B	W	S	5	2	#REF!	#REF!	NA	Successful	NA	NA	NA	NA	13	126	16	15	15	15.3333	80	14	14	16	14.6667	200	15.5	14	16	15.1667	NA	NA	NA	NA	NA	NA	NA	NA	NA	NA	NA	NA	NA	NA	NA	NA	NA	NA
Kon	2017-11-03	42	B	W	L	5	3	#REF!	#REF!	200	Successful	16	12.5	16	14.8333	NA	NA	NA	NA	NA	NA	NA	NA	NA	NA	NA	NA	NA	NA	NA	NA	NA	NA	NA	NA	NA	NA	NA	NA	NA	NA	NA	NA	NA	NA	NA	NA	NA	NA
Kon	2017-11-07	36	B	W	L	5	4	#REF!	#REF!	200	Successful	14	14	16	14.6667	NA	NA	NA	NA	NA	NA	NA	NA	NA	NA	NA	NA	NA	NA	NA	NA	NA	NA	NA	NA	NA	NA	NA	NA	NA	NA	NA	NA	NA	NA	NA	NA	NA	NA
Kon	2017-11-07	901	B	W	S	5	5	#REF!	#REF!	NA	Successful	NA	NA	NA	NA	17	90	18	17	19	18	104	18	11	19.5	16.1667	87	18	14.5	17	16.5	NA	NA	NA	NA	NA	NA	NA	NA	NA	NA	NA	NA	NA	NA	NA	NA	NA	NA
Kon	2017-11-07	38	B	W	L	5	6	#REF!	#REF!	200	Successful	16	14	15	15	NA	NA	NA	NA	NA	NA	NA	NA	NA	NA	NA	NA	NA	NA	NA	NA	NA	NA	NA	NA	NA	NA	NA	NA	NA	NA	NA	NA	NA	NA	NA	NA	NA	NA
Kon	2017-11-07	900	B	W	S	5	7	#REF!	#REF!	NA	Successful	NA	NA	NA	NA	9	106	17	15.5	15	15.8333	72	24.5	14	15.5	18	102.5	16	14	16	15.3333	NA	NA	NA	NA	NA	NA	NA	NA	NA	NA	NA	NA	NA	NA	NA	NA	NA	NA
Kon	2017-11-07	901	B	W	S	5	8	#REF!	#REF!	NA	Successful	NA	NA	NA	NA	6	107	15	12	14	13.6667	43	13	13	13	13	35	13	13.5	15	13.8333	NA	NA	NA	NA	NA	NA	NA	NA	NA	NA	NA	NA	NA	NA	NA	NA	NA	NA
Kon	2017-11-07	38	B	W	L	5	9	#REF!	#REF!	140	Successful	16	13	12	13.6667	1	74	15	13	12	13.3333	NA	NA	NA	NA	NA	NA	NA	NA	NA	NA	NA	NA	NA	NA	NA	NA	NA	NA	NA	NA	NA	NA	NA	NA	NA	NA	NA	NA
Kon	2017-11-07	901	B	W	S	5	10	#REF!	#REF!	NA	Successful	NA	NA	NA	NA	4	77	14.5	14	14	14.1667	59	19	13.5	16	16.1667	76	16	12	15	14.3333	NA	NA	NA	NA	NA	NA	NA	NA	NA	NA	NA	NA	NA	NA	NA	NA	NA	NA
Kon	2017-11-07	46	B	W	L	6	1	#REF!	#REF!	155	Successful	15	13.5	15	14.5	1	53	16	13	14.5	14.5	NA	NA	NA	NA	NA	NA	NA	NA	NA	NA	NA	NA	NA	NA	NA	NA	NA	NA	NA	NA	NA	NA	NA	NA	NA	NA	NA	NA
Kon	2017-11-10	925	B	W	S	6	2	#REF!	#REF!	NA	Successful	NA	NA	NA	NA	12	200	17.5	14	14.5	15.3333	160	15	14.5	14	14.5	52	15.5	10	14	13.1667	NA	NA	NA	NA	NA	NA	NA	NA	NA	NA	NA	NA	NA	NA	NA	NA	NA	NA
Kon	2017-11-10	45	B	W	L	6	3	#REF!	#REF!	200	Successful	19	14	15	16	NA	NA	NA	NA	NA	NA	NA	NA	NA	NA	NA	NA	NA	NA	NA	NA	NA	NA	NA	NA	NA	NA	NA	NA	NA	NA	NA	NA	NA	NA	NA	NA	NA	NA
Kon	2017-11-10	901	B	W	S	6	4	#REF!	#REF!	NA	Successful	NA	NA	NA	NA	18	200	18	12.5	14	14.8333	104	15	12.5	16	14.5	138	13	15	16	14.6667	NA	NA	NA	NA	NA	NA	NA	NA	NA	NA	NA	NA	NA	NA	NA	NA	NA	NA
Kon	2017-11-10	36	B	W	L	6	5	#REF!	#REF!	200	Successful	15	14.5	16	15.1667	NA	NA	NA	NA	NA	NA	NA	NA	NA	NA	NA	NA	NA	NA	NA	NA	NA	NA	NA	NA	NA	NA	NA	NA	NA	NA	NA	NA	NA	NA	NA	NA	NA	NA
Kon	2017-11-10	901	B	W	S	6	6	#REF!	#REF!	NA	Successful	NA	NA	NA	NA	13	200	13.5	13.5	14	13.6667	200	18.5	13	18.5	16.6667	90	15	16	14.5	15.1667	NA	NA	NA	NA	NA	NA	NA	NA	NA	NA	NA	NA	NA	NA	NA	NA	NA	NA
Kon	2017-11-10	64	B	W	L	6	7	#REF!	#REF!	200	Successful	16	15	15.5	15.5	NA	NA	NA	NA	NA	NA	NA	NA	NA	NA	NA	NA	NA	NA	NA	NA	NA	NA	NA	NA	NA	NA	NA	NA	NA	NA	NA	NA	NA	NA	NA	NA	NA	NA
Kon	2017-11-10	69	B	W	L	6	8	#REF!	#REF!	200	Successful	15	15	15	15	NA	NA	NA	NA	NA	NA	NA	NA	NA	NA	NA	NA	NA	NA	NA	NA	NA	NA	NA	NA	NA	NA	NA	NA	NA	NA	NA	NA	NA	NA	NA	NA	NA	NA
Kon	2017-11-11	901	B	W	S	6	9	#REF!	#REF!	NA	Successful	NA	NA	NA	NA	15	200	16	13	15	14.6667	192	16.5	14.5	15	15.3333	42	15	14	14	14.3333	NA	NA	NA	NA	NA	NA	NA	NA	NA	NA	NA	NA	NA	NA	NA	NA	NA	NA
Kon	2017-11-11	904	B	W	S	6	10	#REF!	#REF!	NA	Successful	NA	NA	NA	NA	15	200	16	15	15	15.3333	200	20	13	20	17.6667	200	19	14	15	16	NA	NA	NA	NA	NA	NA	NA	NA	NA	NA	NA	NA	NA	NA	NA	NA	NA	NA
Kon	2017-11-11	29	B	D	N	7	1	#REF!	#REF!	200	Successful	15	13.5	16	14.8333	NA	NA	NA	NA	NA	NA	NA	NA	NA	NA	NA	NA	NA	NA	NA	NA	NA	NA	NA	NA	NA	NA	NA	NA	NA	NA	NA	NA	NA	NA	NA	NA	NA	NA
Kon	2017-11-11	40	B	D	F	7	2	#REF!	#REF!	200	Successful	15	14	16	15	NA	NA	NA	NA	NA	NA	NA	NA	NA	NA	NA	NA	NA	NA	NA	NA	NA	NA	NA	NA	NA	NA	NA	NA	NA	NA	NA	NA	NA	NA	NA	NA	NA	NA
Kon	2017-11-11	63	B	D	N	7	3	#REF!	#REF!	200	Successful	16	16	15	15.6667	NA	NA	NA	NA	NA	NA	NA	NA	NA	NA	NA	NA	NA	NA	NA	NA	NA	NA	NA	NA	NA	NA	NA	NA	NA	NA	NA	NA	NA	NA	NA	NA	NA	NA
Kon	2017-11-11	40	B	D	F	7	4	#REF!	#REF!	200	Successful	16	15	15	15.3333	NA	NA	NA	NA	NA	NA	NA	NA	NA	NA	NA	NA	NA	NA	NA	NA	NA	NA	NA	NA	NA	NA	NA	NA	NA	NA	NA	NA	NA	NA	NA	NA	NA	NA
Kon	2017-11-11	33	B	D	N	7	5	#REF!	#REF!	200	Successful	16	14	15.5	15.1667	NA	NA	NA	NA	NA	NA	NA	NA	NA	NA	NA	NA	NA	NA	NA	NA	NA	NA	NA	NA	NA	NA	NA	NA	NA	NA	NA	NA	NA	NA	NA	NA	NA	NA
Kon	2017-11-11	108	B	D	N	7	6	#REF!	#REF!	200	Successful	16	15.5	21	17.5	2	135	16	13.5	15	14.8333	200	14.5	11	14.5	13.3333	NA	NA	NA	NA	NA	1	68	15	12	15	14	NA	NA	NA	NA	NA	NA	NA	NA	NA	NA	NA	NA
Kon	2017-11-11	44	B	D	F	7	7	#REF!	#REF!	200	Successful	16.5	14	15	15.1667	NA	NA	NA	NA	NA	NA	NA	NA	NA	NA	NA	NA	NA	NA	NA	NA	NA	NA	NA	NA	NA	NA	NA	NA	NA	NA	NA	NA	NA	NA	NA	NA	NA	NA
Kon	2017-11-11	65	B	D	N	7	8	#REF!	#REF!	200	Successful	15	14	15	14.6667	NA	NA	NA	NA	NA	NA	NA	NA	NA	NA	NA	NA	NA	NA	NA	NA	NA	NA	NA	NA	NA	NA	NA	NA	NA	NA	NA	NA	NA	NA	NA	NA	NA	NA
Kon	2017-11-11	172	B	D	F	7	9	#REF!	#REF!	200	Successful	19	14	15	16	2	69	16.5	14	16	15.5	200	17	14.5	17	16.1667	NA	NA	NA	NA	NA	1	138	15	14	14	14.3333	NA	NA	NA	NA	NA	NA	NA	NA	NA	NA	NA	NA
Kon	2017-11-11	63	B	D	F	7	10	#REF!	#REF!	200	Successful	18	14.5	16	16.1667	1	200	33	14	18	21.6667	NA	NA	NA	NA	NA	NA	NA	NA	NA	NA	1	113	17.5	15	17	16.5	NA	NA	NA	NA	NA	NA	NA	NA	NA	NA	NA	NA
Kon	2017-11-14	38	B	D	F	8	1	#REF!	#REF!	200	Successful	14	14	14	14	NA	NA	NA	NA	NA	NA	NA	NA	NA	NA	NA	NA	NA	NA	NA	NA	NA	NA	NA	NA	NA	NA	NA	NA	NA	NA	NA	NA	NA	NA	NA	NA	NA	NA
Kon	2017-11-14	36	B	D	N	8	2	#REF!	#REF!	200	Successful	16.5	14.5	15	15.3333	NA	NA	NA	NA	NA	NA	NA	NA	NA	NA	NA	NA	NA	NA	NA	NA	NA	NA	NA	NA	NA	NA	NA	NA	NA	NA	NA	NA	NA	NA	NA	NA	NA	NA
Kon	2017-11-14	71	B	D	F	8	3	#REF!	#REF!	200	Successful	16	15	16	15.6667	NA	NA	NA	NA	NA	NA	NA	NA	NA	NA	NA	NA	NA	NA	NA	NA	NA	NA	NA	NA	NA	NA	NA	NA	NA	NA	NA	NA	NA	NA	NA	NA	NA	NA
Kon	2017-11-14	32	B	D	N	8	4	#REF!	#REF!	200	Successful	14	13	15	14	NA	NA	NA	NA	NA	NA	NA	NA	NA	NA	NA	NA	NA	NA	NA	NA	NA	NA	NA	NA	NA	NA	NA	NA	NA	NA	NA	NA	NA	NA	NA	NA	NA	NA
Kon	2017-11-14	112	B	D	N	8	5	#REF!	#REF!	200	Successful	16	15.5	16	15.8333	NA	NA	NA	NA	NA	NA	NA	NA	NA	NA	NA	NA	NA	NA	NA	NA	NA	NA	NA	NA	NA	NA	NA	NA	NA	NA	NA	NA	NA	NA	NA	NA	NA	NA
Kon	2017-11-14	152	B	D	F	8	6	#REF!	#REF!	200	Successful	15	13.5	15	14.5	3	92	17	13	15	15	89	17	15	15	15.6667	64	14.5	13	13	13.5	1	140	NA	NA	NA	NA	NA	NA	NA	NA	NA	NA	NA	NA	NA	NA	NA	NA
Kon	2017-11-14	32	B	D	N	8	7	#REF!	#REF!	200	Successful	16	14	15	15	NA	NA	NA	NA	NA	NA	NA	NA	NA	NA	NA	NA	NA	NA	NA	NA	NA	NA	NA	NA	NA	NA	NA	NA	NA	NA	NA	NA	NA	NA	NA	NA	NA	NA
Kon	2017-11-14	57	B	D	F	8	8	#REF!	#REF!	200	Successful	16	14.5	17	15.8333	NA	NA	NA	NA	NA	NA	NA	NA	NA	NA	NA	NA	NA	NA	NA	NA	NA	NA	NA	NA	NA	NA	NA	NA	NA	NA	NA	NA	NA	NA	NA	NA	NA	NA
Kon	2017-11-14	53	B	D	F	8	9	#REF!	#REF!	200	Successful	16.5	12	15	14.5	NA	NA	NA	NA	NA	NA	NA	NA	NA	NA	NA	NA	NA	NA	NA	NA	NA	NA	NA	NA	NA	NA	NA	NA	NA	NA	NA	NA	NA	NA	NA	NA	NA	NA
Kon	2017-11-14	61	B	D	N	8	10	#REF!	#REF!	200	Successful	18	12	15	15	NA	NA	NA	NA	NA	NA	NA	NA	NA	NA	NA	NA	NA	NA	NA	NA	NA	NA	NA	NA	NA	NA	NA	NA	NA	NA	NA	NA	NA	NA	NA	NA	NA	NA
Kon	2017-11-15	64	B	D	F	9	1	#REF!	#REF!	200	Successful	16	15.5	15	15.5	NA	NA	NA	NA	NA	NA	NA	NA	NA	NA	NA	NA	NA	NA	NA	NA	NA	NA	NA	NA	NA	NA	NA	NA	NA	NA	NA	NA	NA	NA	NA	NA	NA	NA
Kon	2017-11-15	74	B	D	N	9	2	#REF!	#REF!	200	Successful	15	14	15	14.6667	NA	NA	NA	NA	NA	NA	NA	NA	NA	NA	NA	NA	NA	NA	NA	NA	NA	NA	NA	NA	NA	NA	NA	NA	NA	NA	NA	NA	NA	NA	NA	NA	NA	NA
Kon	2017-11-15	182	B	D	N	9	3	#REF!	#REF!	200	Successful	17	14	15	15.3333	NA	NA	NA	NA	NA	NA	NA	NA	NA	NA	NA	NA	NA	NA	NA	NA	NA	NA	NA	NA	NA	NA	NA	NA	NA	NA	NA	NA	NA	NA	NA	NA	NA	NA
Kon	2017-11-15	57	B	D	F	9	4	#REF!	#REF!	200	Successful	15	13	15	14.3333	NA	NA	NA	NA	NA	NA	NA	NA	NA	NA	NA	NA	NA	NA	NA	NA	NA	NA	NA	NA	NA	NA	NA	NA	NA	NA	NA	NA	NA	NA	NA	NA	NA	NA
Kon	2017-11-15	48	B	D	N	9	5	#REF!	#REF!	200	Successful	15	14	14.5	14.5	NA	NA	NA	NA	NA	NA	NA	NA	NA	NA	NA	NA	NA	NA	NA	NA	NA	NA	NA	NA	NA	NA	NA	NA	NA	NA	NA	NA	NA	NA	NA	NA	NA	NA
Kon	2017-11-15	46	B	D	N	9	6	#REF!	#REF!	200	Successful	16	14	15	15	NA	NA	NA	NA	NA	NA	NA	NA	NA	NA	NA	NA	NA	NA	NA	NA	NA	NA	NA	NA	NA	NA	NA	NA	NA	NA	NA	NA	NA	NA	NA	NA	NA	NA
Kon	2017-11-15	65	B	D	F	9	7	#REF!	#REF!	200	Successful	16	14	16	15.3333	NA	NA	NA	NA	NA	NA	NA	NA	NA	NA	NA	NA	NA	NA	NA	NA	NA	NA	NA	NA	NA	NA	NA	NA	NA	NA	NA	NA	NA	NA	NA	NA	NA	NA
Kon	2017-11-15	44	B	D	F	9	8	#REF!	#REF!	200	Successful	15	14	15	14.6667	NA	NA	NA	NA	NA	NA	NA	NA	NA	NA	NA	NA	NA	NA	NA	NA	NA	NA	NA	NA	NA	NA	NA	NA	NA	NA	NA	NA	NA	NA	NA	NA	NA	NA
Kon	2017-11-15	29	B	D	N	9	9	#REF!	#REF!	200	Successful	14	14	15	14.3333	NA	NA	NA	NA	NA	NA	NA	NA	NA	NA	NA	NA	NA	NA	NA	NA	NA	NA	NA	NA	NA	NA	NA	NA	NA	NA	NA	NA	NA	NA	NA	NA	NA	NA
Kon	2017-11-15	56	B	D	F	9	10	#REF!	#REF!	200	Successful	17	11.5	15	14.5	NA	NA	NA	NA	NA	NA	NA	NA	NA	NA	NA	NA	NA	NA	NA	NA	NA	NA	NA	NA	NA	NA	NA	NA	NA	NA	NA	NA	NA	NA	NA	NA	NA	NA
Kon	2017-11-16	44	B	D	F	10	1	#REF!	#REF!	200	Successful	15	11.5	14	13.5	NA	NA	NA	NA	NA	NA	NA	NA	NA	NA	NA	NA	NA	NA	NA	NA	NA	NA	NA	NA	NA	NA	NA	NA	NA	NA	NA	NA	NA	NA	NA	NA	NA	NA
Kon	2017-11-16	43	B	D	N	10	2	#REF!	#REF!	200	Successful	15	13	13.5	13.8333	NA	NA	NA	NA	NA	NA	NA	NA	NA	NA	NA	NA	NA	NA	NA	NA	NA	NA	NA	NA	NA	NA	NA	NA	NA	NA	NA	NA	NA	NA	NA	NA	NA	NA
Kon	2017-11-16	38	B	D	F	10	3	#REF!	#REF!	200	Successful	14.5	14.5	15	14.6667	NA	NA	NA	NA	NA	NA	NA	NA	NA	NA	NA	NA	NA	NA	NA	NA	NA	NA	NA	NA	NA	NA	NA	NA	NA	NA	NA	NA	NA	NA	NA	NA	NA	NA
Kon	2017-11-16	43	B	D	N	10	4	#REF!	#REF!	200	Successful	14	10.5	15	13.1667	NA	NA	NA	NA	NA	NA	NA	NA	NA	NA	NA	NA	NA	NA	NA	NA	NA	NA	NA	NA	NA	NA	NA	NA	NA	NA	NA	NA	NA	NA	NA	NA	NA	NA
Kon	2017-11-16	38	B	D	N	10	5	#REF!	#REF!	200	Successful	16	12	13.5	13.8333	NA	NA	NA	NA	NA	NA	NA	NA	NA	NA	NA	NA	NA	NA	NA	NA	NA	NA	NA	NA	NA	NA	NA	NA	NA	NA	NA	NA	NA	NA	NA	NA	NA	NA
Kon	2017-11-16	37	B	D	F	10	6	#REF!	#REF!	200	Successful	14	13.5	15	14.1667	NA	NA	NA	NA	NA	NA	NA	NA	NA	NA	NA	NA	NA	NA	NA	NA	NA	NA	NA	NA	NA	NA	NA	NA	NA	NA	NA	NA	NA	NA	NA	NA	NA	NA
Kon	2017-11-16	36	B	D	F	10	7	#REF!	#REF!	200	Successful	16	14	14.5	14.8333	NA	NA	NA	NA	NA	NA	NA	NA	NA	NA	NA	NA	NA	NA	NA	NA	NA	NA	NA	NA	NA	NA	NA	NA	NA	NA	NA	NA	NA	NA	NA	NA	NA	NA
Kon	2017-11-16	79	B	D	N	10	8	#REF!	#REF!	200	Successful	17	10	15	14	NA	NA	NA	NA	NA	NA	NA	NA	NA	NA	NA	NA	NA	NA	NA	NA	NA	NA	NA	NA	NA	NA	NA	NA	NA	NA	NA	NA	NA	NA	NA	NA	NA	NA
Kon	2017-11-16	47	B	D	N	10	9	#REF!	#REF!	200	Successful	14.5	14	15	14.5	NA	NA	NA	NA	NA	NA	NA	NA	NA	NA	NA	NA	NA	NA	NA	NA	NA	NA	NA	NA	NA	NA	NA	NA	NA	NA	NA	NA	NA	NA	NA	NA	NA	NA
Kon	2017-11-16	34	B	D	F	10	10	#REF!	#REF!	200	Successful	15	14	16	15	NA	NA	NA	NA	NA	NA	NA	NA	NA	NA	NA	NA	NA	NA	NA	NA	NA	NA	NA	NA	NA	NA	NA	NA	NA	NA	NA	NA	NA	NA	NA	NA	NA	NA
Kon	2017-11-22	44	B	D	F	11	1	#REF!	#REF!	200	Successful	15	13	15	14.3333	NA	NA	NA	NA	NA	NA	NA	NA	NA	NA	NA	NA	NA	NA	NA	NA	NA	NA	NA	NA	NA	NA	NA	NA	NA	NA	NA	NA	NA	NA	NA	NA	NA	NA
Kon	2017-11-22	36	B	D	F	11	2	#REF!	#REF!	200	Successful	14	13.5	15.5	14.3333	NA	NA	NA	NA	NA	NA	NA	NA	NA	NA	NA	NA	NA	NA	NA	NA	NA	NA	NA	NA	NA	NA	NA	NA	NA	NA	NA	NA	NA	NA	NA	NA	NA	NA
Kon	2017-11-22	51	B	D	N	11	3	#REF!	#REF!	200	Successful	14	14.5	14	14.1667	NA	NA	NA	NA	NA	NA	NA	NA	NA	NA	NA	NA	NA	NA	NA	NA	NA	NA	NA	NA	NA	NA	NA	NA	NA	NA	NA	NA	NA	NA	NA	NA	NA	NA
Kon	2017-11-22	31	B	D	N	11	4	#REF!	#REF!	200	Successful	14.5	14	14	14.1667	NA	NA	NA	NA	NA	NA	NA	NA	NA	NA	NA	NA	NA	NA	NA	NA	NA	NA	NA	NA	NA	NA	NA	NA	NA	NA	NA	NA	NA	NA	NA	NA	NA	NA
Kon	2017-11-22	40	B	D	F	11	5	#REF!	#REF!	200	Successful	17	13	14	14.6667	NA	NA	NA	NA	NA	NA	NA	NA	NA	NA	NA	NA	NA	NA	NA	NA	NA	NA	NA	NA	NA	NA	NA	NA	NA	NA	NA	NA	NA	NA	NA	NA	NA	NA
Kon	2017-11-22	44	B	D	N	11	6	#REF!	#REF!	200	Successful	14.5	14	14.5	14.3333	NA	NA	NA	NA	NA	NA	NA	NA	NA	NA	NA	NA	NA	NA	NA	NA	NA	NA	NA	NA	NA	NA	NA	NA	NA	NA	NA	NA	NA	NA	NA	NA	NA	NA
Kon	2017-11-22	105	B	D	N	11	7	#REF!	#REF!	200	Successful	16	13.5	15	14.8333	NA	NA	NA	NA	NA	NA	NA	NA	NA	NA	NA	NA	NA	NA	NA	NA	1	200	15	14	14.5	14.5	NA	NA	NA	NA	NA	NA	NA	NA	NA	NA	NA	NA
Kon	2017-11-22	36	B	D	F	11	8	#REF!	#REF!	200	Successful	15	13	15	14.3333	NA	NA	NA	NA	NA	NA	NA	NA	NA	NA	NA	NA	NA	NA	NA	NA	NA	NA	NA	NA	NA	NA	NA	NA	NA	NA	NA	NA	NA	NA	NA	NA	NA	NA
Kon	2017-11-22	63	B	D	F	11	9	#REF!	#REF!	200	Successful	16	13	15	14.6667	NA	NA	NA	NA	NA	NA	NA	NA	NA	NA	NA	NA	NA	NA	NA	NA	NA	NA	NA	NA	NA	NA	NA	NA	NA	NA	NA	NA	NA	NA	NA	NA	NA	NA
Kon	2017-11-22	40	B	D	N	11	10	#REF!	#REF!	200	Successful	14	14	14.5	14.1667	NA	NA	NA	NA	NA	NA	NA	NA	NA	NA	NA	NA	NA	NA	NA	NA	NA	NA	NA	NA	NA	NA	NA	NA	NA	NA	NA	NA	NA	NA	NA	NA	NA	NA
Kon	2017-11-24	39	B	D	N	12	1	#REF!	#REF!	200	Successful	14.5	13	14	13.8333	NA	NA	NA	NA	NA	NA	NA	NA	NA	NA	NA	NA	NA	NA	NA	NA	NA	NA	NA	NA	NA	NA	NA	NA	NA	NA	NA	NA	NA	NA	NA	NA	NA	NA
Kon	2017-11-24	41	B	D	F	12	2	#REF!	#REF!	200	Successful	15.5	14	14	14.5	NA	NA	NA	NA	NA	NA	NA	NA	NA	NA	NA	NA	NA	NA	NA	NA	NA	NA	NA	NA	NA	NA	NA	NA	NA	NA	NA	NA	NA	NA	NA	NA	NA	NA
Kon	2017-11-24	39	B	D	F	12	3	#REF!	#REF!	200	Successful	14.5	14.5	14	14.3333	NA	NA	NA	NA	NA	NA	NA	NA	NA	NA	NA	NA	NA	NA	NA	NA	NA	NA	NA	NA	NA	NA	NA	NA	NA	NA	NA	NA	NA	NA	NA	NA	NA	NA
Kon	2017-11-24	34	B	D	N	12	4	#REF!	#REF!	200	Successful	14.5	13	15.5	14.3333	NA	NA	NA	NA	NA	NA	NA	NA	NA	NA	NA	NA	NA	NA	NA	NA	NA	NA	NA	NA	NA	NA	NA	NA	NA	NA	NA	NA	NA	NA	NA	NA	NA	NA
Kon	2017-11-24	36	B	D	N	12	5	#REF!	#REF!	200	Successful	15.5	13	15	14.5	NA	NA	NA	NA	NA	NA	NA	NA	NA	NA	NA	NA	NA	NA	NA	NA	NA	NA	NA	NA	NA	NA	NA	NA	NA	NA	NA	NA	NA	NA	NA	NA	NA	NA
Kon	2017-11-24	52	B	D	F	12	6	#REF!	#REF!	200	Successful	14	14	14	14	NA	NA	NA	NA	NA	NA	NA	NA	NA	NA	NA	NA	NA	NA	NA	NA	NA	NA	NA	NA	NA	NA	NA	NA	NA	NA	NA	NA	NA	NA	NA	NA	NA	NA
Kon	2017-11-24	41	B	D	F	12	7	#REF!	#REF!	200	Successful	15	13	14	14	NA	NA	NA	NA	NA	NA	NA	NA	NA	NA	NA	NA	NA	NA	NA	NA	NA	NA	NA	NA	NA	NA	NA	NA	NA	NA	NA	NA	NA	NA	NA	NA	NA	NA
Kon	2017-11-24	67	B	D	N	12	8	#REF!	#REF!	200	Successful	15	13	15	14.3333	NA	NA	NA	NA	NA	NA	NA	NA	NA	NA	NA	NA	NA	NA	NA	NA	NA	NA	NA	NA	NA	NA	NA	NA	NA	NA	NA	NA	NA	NA	NA	NA	NA	NA
Kon	2017-11-24	34	B	D	F	12	9	#REF!	#REF!	200	Successful	14	13	15	14	NA	NA	NA	NA	NA	NA	NA	NA	NA	NA	NA	NA	NA	NA	NA	NA	NA	NA	NA	NA	NA	NA	NA	NA	NA	NA	NA	NA	NA	NA	NA	NA	NA	NA
Kon	2017-11-24	51	B	D	N	12	10	#REF!	#REF!	200	Successful	14.5	14.5	14	14.3333	NA	NA	NA	NA	NA	NA	NA	NA	NA	NA	NA	NA	NA	NA	NA	NA	NA	NA	NA	NA	NA	NA	NA	NA	NA	NA	NA	NA	NA	NA	NA	NA	NA	NA
Fin	2017-06-29	448	A	D	F	1	1	Discarded	Discarded	NA	Discarded	NA	NA	NA	NA
Fin	2017-06-29	171	A	D	N	1	2	Discarded	Discarded	NA	Discarded	NA	NA	NA	NA
Fin	2017-07-09	447	A	D	F	1	3	Discarded	Discarded	NA	Discarded	NA	NA	NA	NA
Fin	2017-07-09	53	A	D	N	1	4	Discarded	Discarded	NA	Discarded	NA	NA	NA	NA
Fin	2017-07-09	523	A	D	F	1	5	Discarded	Discarded	NA	Discarded	NA	NA	NA	NA
Fin	2017-07-09	71	A	D	F	1	6	Discarded	Discarded	NA	Discarded	NA	NA	NA	NA
Fin	2017-07-09	84	A	D	N	1	7	Discarded	Discarded	NA	Discarded	NA	NA	NA	NA
Fin	2017-07-09	48	A	D	N	1	8	Discarded	Discarded	NA	Discarded	NA	NA	NA	NA
Fin	2017-07-09	71	A	D	F	1	9	Discarded	Discarded	NA	Discarded	NA	NA	NA	NA
Fin	2017-07-09	74	A	D	N	1	10	Discarded	Discarded	NA	Discarded	NA	NA	NA	NA
Fin	2017-07-09	108	A	D	N	2	1	Discarded	Discarded	NA	Discarded	NA	NA	NA	NA
Fin	2017-07-12	708	A	D	F	2	2	Discarded	Discarded	NA	Discarded	NA	NA	NA	NA
Fin	2017-07-12	143	A	D	N	2	3	Discarded	Discarded	NA	Discarded	NA	NA	NA	NA
Fin	2017-07-12	383	A	D	F	2	4	Discarded	Discarded	NA	Discarded	NA	NA	NA	NA
Fin	2017-07-12	114	A	D	F	2	5	Discarded	Discarded	NA	Discarded	NA	NA	NA	NA
Fin	2017-07-12	125	A	D	N	2	6	Discarded	Discarded	NA	Discarded	NA	NA	NA	NA
Fin	2017-07-12	324	A	D	N	2	7	Discarded	Discarded	NA	Discarded	NA	NA	NA	NA
Fin	2017-07-12	89	A	D	F	2	8	Discarded	Discarded	NA	Discarded	NA	NA	NA	NA
Fin	2017-07-12	191	A	D	F	2	9	Discarded	Discarded	NA	Discarded	NA	NA	NA	NA
Fin	2017-07-12	49	A	D	N	2	10	Discarded	Discarded	NA	Discarded	NA	NA	NA	NA
Fin	2017-07-12	122	A	D	F	3	1	Discarded	Discarded	NA	Discarded	NA	NA	NA	NA
Fin	2017-07-12	85	A	D	N	3	2	Discarded	Discarded	NA	Discarded	NA	NA	NA	NA
Fin	2017-07-12	64	A	D	N	3	3	Discarded	Discarded	NA	Discarded	NA	NA	NA	NA
Fin	2017-07-20	269	A	D	F	3	4	Discarded	Discarded	NA	Discarded	NA	NA	NA	NA
Fin	2017-07-20	93	A	D	F	3	5	Discarded	Discarded	NA	Discarded	NA	NA	NA	NA
Fin	2017-07-20	107	A	D	N	3	6	Discarded	Discarded	NA	Discarded	NA	NA	NA	NA
Fin	2017-07-20	84	A	D	N	3	7	Discarded	Discarded	NA	Discarded	NA	NA	NA	NA
Fin	2017-07-20	89	A	D	F	3	8	Discarded	Discarded	NA	Discarded	NA	NA	NA	NA
Fin	2017-07-20	119	A	D	N	3	9	Discarded	Discarded	NA	Discarded	NA	NA	NA	NA
Fin	2017-07-20	88	A	D	F	3	10	Discarded	Discarded	NA	Discarded	NA	NA	NA	NA
Fin	2017-07-20	70	A	D	N	4	1	Discarded	Discarded	NA	Discarded	NA	NA	NA	NA
Fin	2017-07-20	94	A	D	F	4	2	Discarded	Discarded	NA	Discarded	NA	NA	NA	NA
Fin	2017-07-20	104	A	D	F	4	3	Discarded	Discarded	NA	Discarded	NA	NA	NA	NA
Fin	2017-07-22	86	A	D	N	4	4	Discarded	Discarded	NA	Discarded	NA	NA	NA	NA
Fin	2017-07-22	90	A	D	F	4	5	Discarded	Discarded	NA	Discarded	NA	NA	NA	NA
Fin	2017-07-22	105	A	D	N	4	6	Discarded	Discarded	NA	Discarded	NA	NA	NA	NA
Fin	2017-07-22	97	A	D	N	4	7	Discarded	Discarded	NA	Discarded	NA	NA	NA	NA
Fin	2017-07-22	84	A	D	F	4	8	Discarded	Discarded	NA	Discarded	NA	NA	NA	NA
Fin	2017-07-22	103	A	D	F	4	9	Discarded	Discarded	NA	Discarded	NA	NA	NA	NA
Fin	2017-07-22	59	A	D	N	4	10	Discarded	Discarded	NA	Discarded	NA	NA	NA	NA
Fin	2017-07-22	86	A	D	F	5	1	Discarded	Discarded	NA	Discarded	NA	NA	NA	NA
Fin	2017-07-22	103	A	D	F	5	2	Discarded	Discarded	NA	Discarded	NA	NA	NA	NA
Fin	2017-07-22	71	A	D	N	5	3	Discarded	Discarded	NA	Discarded	NA	NA	NA	NA
Fin	2017-07-22	72	A	D	N	5	4	Discarded	Discarded	NA	Discarded	NA	NA	NA	NA
Fin	2017-07-28	66	A	D	F	5	5	Discarded	Discarded	NA	Discarded	NA	NA	NA	NA
Fin	2017-07-28	59	A	D	N	5	6	Discarded	Discarded	73	Discarded	10	10	7	9
Fin	2017-07-28	71	A	D	F	5	7	Discarded	Discarded	NA	Discarded	NA	NA	NA	NA
Fin	2017-07-28	550	A	D	N	5	8	Discarded	Discarded	200	Discarded	10	12	11	11
Fin	2017-07-28	43	A	D	N	5	9	Discarded	Discarded	NA	Discarded	NA	NA	NA	NA
Fin	2017-07-28	60	A	D	F	5	10	Discarded	Discarded	NA	Discarded	NA	NA	NA	NA
Fin	2017-07-28	82	A	D	F	6	1	Discarded	Discarded	NA	Discarded	NA	NA	NA	NA
Fin	2017-07-28	36	A	D	N	6	2	Discarded	Discarded	NA	Discarded	NA	NA	NA	NA
Fin	2017-07-28	221	A	D	F	6	3	Discarded	Discarded	96	Discarded	9	10	8	9
Fin	2017-07-28	71	A	D	N	6	4	Discarded	Discarded	49	Discarded	9	11	9.5	9.83333
Fin	2017-07-30	51	A	D	N	6	5	Discarded	Discarded	41	Discarded	9	11.5	10	10.1667
Fin	2017-07-30	900	A	D	F	6	6	Discarded	Discarded	86	Discarded	9	9	11	9.66667
Fin	2017-07-30	149	A	D	F	6	7	Discarded	Discarded	69	Discarded	12	9	11	10.6667
Fin	2017-07-30	92	A	D	N	6	8	Discarded	Discarded	141	Discarded	11.5	9.5	8.5	9.83333
Fin	2017-07-30	51	A	D	N	6	9	Discarded	Discarded	31	Discarded	8	11	12	10.3333
Fin	2017-07-30	476	A	D	F	6	10	Discarded	Discarded	NA	Discarded	NA	NA	NA	NA
Fin	2017-08-01	74	A	W	L	7	1	Discarded	Discarded	NA	Discarded	NA	NA	NA	NA
Fin	2017-08-01	97	A	W	S	7	2	Discarded	Discarded	NA	Discarded	NA	NA	NA	NA
Fin	2017-08-01	902	A	W	S	7	3	Discarded	Discarded	82	Discarded	12.5	16	13	13.8333
Fin	2017-08-01	101	A	W	L	7	4	Discarded	Discarded	46.5	Discarded	9	9	5.5	7.83333
Fin	2017-08-01	48	A	W	S	7	5	Discarded	Discarded	NA	Discarded	NA	NA	NA	NA
Fin	2017-08-01	46	A	W	L	7	6	Discarded	Discarded	NA	Discarded	NA	NA	NA	NA
Fin	2017-08-01	38	A	W	L	7	7	Discarded	Discarded	NA	Discarded	NA	NA	NA	NA
Fin	2017-08-01	295	A	W	S	7	8	Discarded	Discarded	99	Discarded	10.5	11.5	4	8.66667
Fin	2017-08-01	68	A	W	L	7	9	Discarded	Discarded	NA	Discarded	NA	NA	NA	NA
Fin	2017-08-04	901	A	W	S	7	10	Discarded	Discarded	78	Discarded	12	10.5	9	10.5
Fin	2017-08-04	63	A	W	S	8	1	Discarded	Discarded	NA	Discarded	NA	NA	NA	NA
Fin	2017-08-04	89	A	W	L	8	2	Discarded	Discarded	54	Discarded	10	10.5	9.5	10
Fin	2017-08-04	901	A	W	S	8	3	Discarded	Discarded	41	Discarded	11	10	11	10.6667
Fin	2017-08-04	53	A	W	L	8	4	Discarded	Discarded	NA	Discarded	NA	NA	NA	NA
Fin	2017-08-04	147	A	W	S	8	5	Discarded	Discarded	NA	Discarded	NA	NA	NA	NA
Fin	2017-08-04	95	A	W	S	8	6	Discarded	Discarded	200	Discarded	12.5	10.5	10	11
Fin	2017-08-04	118	A	W	L	8	7	Discarded	Discarded	NA	Discarded	NA	NA	NA	NA
Fin	2017-08-04	72	A	W	L	8	8	Discarded	Discarded	NA	Discarded	NA	NA	NA	NA
Fin	2017-08-04	84	A	W	S	8	9	Discarded	Discarded	NA	Discarded	NA	NA	NA	NA
Fin	2017-08-04	50	A	W	L	8	10	Discarded	Discarded	NA	Discarded	NA	NA	NA	NA
Fin	2017-08-05	107	A	W	L	9	1	Discarded	Discarded	NA	Discarded	NA	NA	NA	NA
Fin	2017-08-05	608	A	W	S	9	2	Discarded	Discarded	200	Discarded	12	10.5	11	11.1667
Fin	2017-08-05	610	A	W	S	9	3	Discarded	Discarded	199	Discarded	10	10	11	10.3333
Fin	2017-08-05	50	A	W	L	9	4	Discarded	Discarded	NA	Discarded	NA	NA	NA	NA
Fin	2017-08-05	53	A	W	L	9	5	Discarded	Discarded	NA	Discarded	NA	NA	NA	NA
Fin	2017-08-05	807	A	W	S	9	6	Discarded	Discarded	200	Discarded	11	9.5	13	11.1667
Fin	2017-08-05	46	A	W	L	9	7	Discarded	Discarded	NA	Discarded	NA	NA	NA	NA
Fin	2017-08-05	92	A	W	S	9	8	Discarded	Discarded	NA	Discarded	NA	NA	NA	NA
Fin	2017-08-05	734	A	W	S	9	9	Discarded	Discarded	200	Discarded	11.5	10.5	10	10.6667
Fin	2017-08-05	48	A	W	L	9	10	Discarded	Discarded	NA	Discarded	NA	NA	NA	NA
Fin	2017-08-08	49	A	W	L	10	1	Discarded	Discarded	NA	Discarded	NA	NA	NA	NA
Fin	2017-08-08	58	A	W	L	10	2	Discarded	Discarded	NA	Discarded	NA	NA	NA	NA
Fin	2017-08-08	87	A	W	S	10	3	Discarded	Discarded	NA	Discarded	NA	NA	NA	NA
Fin	2017-08-08	130	A	W	L	10	4	Discarded	Discarded	199	Discarded	8	12	9	9.66667
Fin	2017-08-08	224	A	W	S	10	5	Discarded	Discarded	NA	Discarded	NA	NA	NA	NA
Fin	2017-08-08	61	A	W	L	10	6	Discarded	Discarded	NA	Discarded	NA	NA	NA	NA
Fin	2017-08-08	901	A	W	S	10	7	Discarded	Discarded	199	Discarded	11	10	8	9.66667
Fin	2017-08-08	45	A	W	L	10	8	Discarded	Discarded	NA	Discarded	NA	NA	NA	NA
Fin	2017-08-08	930	A	W	S	10	9	Discarded	Discarded	199	Discarded	12	9	10	10.3333
Fin	2017-08-08	55	A	W	S	10	10	Discarded	Discarded	NA	Discarded	NA	NA	NA	NA
Fin	2017-08-12	44	A	W	L	11	1	Discarded	Discarded	NA	Discarded	NA	NA	NA	NA
Fin	2017-08-12	902	A	W	S	11	2	Discarded	Discarded	114	Discarded	6	9.5	12	9.16667
Fin	2017-08-12	53	A	W	L	11	3	Discarded	Discarded	NA	Discarded	NA	NA	NA	NA
Fin	2017-08-12	900	A	W	S	11	4	Discarded	Discarded	72	Discarded	12	11	12	11.6667
Fin	2017-08-12	46	A	W	L	11	5	Discarded	Discarded	NA	Discarded	NA	NA	NA	NA
Fin	2017-08-12	910	A	W	S	11	6	Discarded	Discarded	200	Discarded	12	11	11	11.3333
Fin	2017-08-12	912	A	W	S	11	7	Discarded	Discarded	58	Discarded	11	11.5	13	11.8333
Fin	2017-08-12	53	A	W	L	11	8	Discarded	Discarded	NA	Discarded	NA	NA	NA	NA
Fin	2017-08-12	42	A	W	L	11	9	Discarded	Discarded	NA	Discarded	NA	NA	NA	NA
Fin	2017-08-12	909	A	W	S	11	10	Discarded	Discarded	200	Discarded	11	12	10	11
Fin	2017-08-15	864	A	W	S	12	1	Discarded	Discarded	52	Discarded	9	10.5	10	9.83333
Fin	2017-08-15	211	A	W	S	12	2	Discarded	Discarded	69	Discarded	11	10	11	10.6667
Fin	2017-08-15	47	A	W	L	12	3	Discarded	Discarded	NA	Discarded	NA	NA	NA	NA
Fin	2017-08-15	228	A	W	S	12	4	Discarded	Discarded	NA	Discarded	NA	NA	NA	NA
Fin	2017-08-15	67	A	W	S	12	5	Discarded	Discarded	80	Discarded	10	9	11	10
Fin	2017-08-15	46	A	W	L	12	6	Discarded	Discarded	NA	Discarded	NA	NA	NA	NA
Fin	2017-08-15	39	A	W	L	12	7	Discarded	Discarded	NA	Discarded	NA	NA	NA	NA
Fin	2017-08-15	79	A	W	S	12	8	Discarded	Discarded	71	Discarded	10.5	12	11	11.1667
Fin	2017-08-15	66	A	W	L	12	9	Discarded	Discarded	NA	Discarded	NA	NA	NA	NA
Fin	2017-08-15	49	A	W	L	12	10	Discarded	Discarded	NA	Discarded	NA	NA	NA	NA
Fig	2017-06-27	100	A	D	N	1	1	Discarded	Discarded	NA	Discarded	NA	NA	NA	NA
Fig	2017-06-29	388	A	D	F	1	2	Discarded	Discarded	NA	Discarded	NA	NA	NA	NA
Fig	2017-07-12	405	A	D	F	1	3	Discarded	Discarded	NA	Discarded	NA	NA	NA	NA
Fig	2017-07-12	40	A	D	N	1	4	Discarded	Discarded	NA	Discarded	NA	NA	NA	NA
Fig	2017-07-12	37	A	D	F	1	5	Discarded	Discarded	NA	Discarded	NA	NA	NA	NA
Fig	2017-07-12	149	A	D	F	1	6	Discarded	Discarded	NA	Discarded	NA	NA	NA	NA
Fig	2017-07-12	40	A	D	N	1	7	Discarded	Discarded	NA	Discarded	NA	NA	NA	NA
Fig	2017-07-12	192	A	D	F	1	8	Discarded	Discarded	NA	Discarded	NA	NA	NA	NA
Fig	2017-07-12	27	A	D	N	1	9	Discarded	Discarded	NA	Discarded	NA	NA	NA	NA
Fig	2017-07-12	63	A	D	N	1	10	Discarded	Discarded	NA	Discarded	NA	NA	NA	NA
Fig	2017-07-12	31	A	D	N	2	1	Discarded	Discarded	NA	Discarded	NA	NA	NA	NA
Fig	2017-07-12	37	A	D	F	2	2	Discarded	Discarded	NA	Discarded	NA	NA	NA	NA
Fig	2017-07-12	76	A	D	N	2	3	Discarded	Discarded	NA	Discarded	NA	NA	NA	NA
Fig	2017-07-15	48	A	D	N	2	4	Discarded	Discarded	NA	Discarded	NA	NA	NA	NA
Fig	2017-07-15	47	A	D	F	2	5	Discarded	Discarded	NA	Discarded	NA	NA	NA	NA
Fig	2017-07-15	36	A	D	N	2	6	Discarded	Discarded	NA	Discarded	NA	NA	NA	NA
Fig	2017-07-15	100	A	D	F	2	7	Discarded	Discarded	NA	Discarded	NA	NA	NA	NA
Fig	2017-07-15	47	A	D	N	2	8	Discarded	Discarded	NA	Discarded	NA	NA	NA	NA
Fig	2017-07-15	56	A	D	F	2	9	Discarded	Discarded	NA	Discarded	NA	NA	NA	NA
Fig	2017-07-15	77	A	D	F	2	10	Discarded	Discarded	NA	Discarded	NA	NA	NA	NA
Fig	2017-07-15	36	A	D	F	3	1	Discarded	Discarded	NA	Discarded	NA	NA	NA	NA
Fig	2017-07-15	47	A	D	N	3	2	Discarded	Discarded	NA	Discarded	NA	NA	NA	NA
Fig	2017-07-15	372	A	D	F	3	3	Discarded	Discarded	NA	Discarded	NA	NA	NA	NA
Fig	2017-07-15	39	A	D	N	3	4	Discarded	Discarded	NA	Discarded	NA	NA	NA	NA
Fig	2017-07-20	45	A	D	N	3	5	Discarded	Discarded	NA	Discarded	NA	NA	NA	NA
Fig	2017-07-20	35	A	D	F	3	6	Discarded	Discarded	NA	Discarded	NA	NA	NA	NA
Fig	2017-07-20	40	A	D	N	3	7	Discarded	Discarded	NA	Discarded	NA	NA	NA	NA
Fig	2017-07-20	105	A	D	F	3	8	Discarded	Discarded	NA	Discarded	NA	NA	NA	NA
Fig	2017-07-20	41	A	D	N	3	9	Discarded	Discarded	NA	Discarded	NA	NA	NA	NA
Fig	2017-07-20	64	A	D	F	3	10	Discarded	Discarded	NA	Discarded	NA	NA	NA	NA
Fig	2017-07-20	35	A	D	F	4	1	Discarded	Discarded	NA	Discarded	NA	NA	NA	NA
Fig	2017-07-20	42	A	D	N	4	2	Discarded	Discarded	NA	Discarded	NA	NA	NA	NA
Fig	2017-07-20	127	A	D	F	4	3	Discarded	Discarded	NA	Discarded	NA	NA	NA	NA
Fig	2017-07-20	43	A	D	F	4	4	Discarded	Discarded	NA	Discarded	NA	NA	NA	NA
Fig	2017-07-20	36	A	D	N	4	5	Discarded	Discarded	NA	Discarded	NA	NA	NA	NA
Fig	2017-07-22	36	A	D	N	4	6	Discarded	Discarded	NA	Discarded	NA	NA	NA	NA
Fig	2017-07-22	45	A	D	F	4	7	Discarded	Discarded	NA	Discarded	NA	NA	NA	NA
Fig	2017-07-22	39	A	D	N	4	8	Discarded	Discarded	NA	Discarded	NA	NA	NA	NA
Fig	2017-07-22	129	A	D	F	4	9	Discarded	Discarded	NA	Discarded	NA	NA	NA	NA
Fig	2017-07-22	31	A	D	N	4	10	Discarded	Discarded	NA	Discarded	NA	NA	NA	NA
Fig	2017-07-22	31	A	D	N	5	1	Discarded	Discarded	NA	Discarded	NA	NA	NA	NA
Fig	2017-07-22	84	A	D	F	5	2	Discarded	Discarded	NA	Discarded	NA	NA	NA	NA
Fig	2017-07-22	62	A	D	F	5	3	Discarded	Discarded	NA	Discarded	NA	NA	NA	NA
Fig	2017-07-22	36	A	D	N	5	4	Discarded	Discarded	NA	Discarded	NA	NA	NA	NA
Fig	2017-07-22	115	A	D	F	5	5	Discarded	Discarded	NA	Discarded	NA	NA	NA	NA
Fig	2017-07-22	60	A	D	N	5	6	Discarded	Discarded	NA	Discarded	NA	NA	NA	NA
Fig	2017-07-28	33	A	D	N	5	7	Discarded	Discarded	NA	Discarded	NA	NA	NA	NA
Fig	2017-07-28	36	A	D	F	5	8	Discarded	Discarded	NA	Discarded	NA	NA	NA	NA
Fig	2017-07-28	36	A	D	F	5	9	Discarded	Discarded	NA	Discarded	NA	NA	NA	NA
Fig	2017-07-28	51	A	D	N	5	10	Discarded	Discarded	NA	Discarded	NA	NA	NA	NA
Fig	2017-07-28	109	A	D	F	6	1	Discarded	Discarded	NA	Discarded	NA	NA	NA	NA
Fig	2017-07-28	45	A	D	F	6	2	Discarded	Discarded	NA	Discarded	NA	NA	NA	NA
Fig	2017-07-28	63	A	D	N	6	3	Discarded	Discarded	50	Discarded	14	14	13	13.6667
Fig	2017-07-28	42	A	D	F	6	4	Discarded	Discarded	NA	Discarded	NA	NA	NA	NA
Fig	2017-07-28	39	A	D	N	6	5	Discarded	Discarded	NA	Discarded	NA	NA	NA	NA
Fig	2017-07-28	27	A	D	N	6	6	Discarded	Discarded	NA	Discarded	NA	NA	NA	NA
Fig	2017-07-28	36	A	D	F	6	7	Discarded	Discarded	NA	Discarded	NA	NA	NA	NA
Fig	2017-07-28	28	A	D	N	6	8	Discarded	Discarded	NA	Discarded	NA	NA	NA	NA
Fig	2017-07-28	28	A	D	N	6	9	Discarded	Discarded	NA	Discarded	NA	NA	NA	NA
Fig	2017-07-28	63	A	D	F	6	10	Discarded	Discarded	165	Discarded	11	11	11	11
Fig	2017-07-30	33	A	W	L	7	1	Discarded	Discarded	NA	Discarded	NA	NA	NA	NA
Fig	2017-07-30	71	A	W	L	7	2	Discarded	Discarded	177	Discarded	12.5	14	12	12.8333
Fig	2017-07-30	904	A	W	S	7	3	Discarded	Discarded	105	Discarded	13	11	11.5	11.8333
Fig	2017-07-30	71	A	W	L	7	4	Discarded	Discarded	125	Discarded	10	11	11	10.6667
Fig	2017-08-01	902	A	W	S	7	5	Discarded	Discarded	117	Discarded	12	12	14	12.6667
Fig	2017-08-01	33	A	W	L	7	6	Discarded	Discarded	32	Discarded	11.5	10	11	10.8333
Fig	2017-08-01	901	A	W	S	7	7	Discarded	Discarded	200	Discarded	11.5	11	12	11.5
Fig	2017-08-01	902	A	W	S	7	8	Discarded	Discarded	185	Discarded	12	9	12	11
Fig	2017-08-01	34	A	W	L	7	9	Discarded	Discarded	NA	Discarded	NA	NA	NA	NA
Fig	2017-08-01	901	A	W	S	7	10	Discarded	Discarded	122	Discarded	11	11	9.5	10.5
Fig	2017-08-01	36	A	W	L	8	1	Discarded	Discarded	NA	Discarded	NA	NA	NA	NA
Fig	2017-08-04	938	A	W	S	8	2	Discarded	Discarded	200	Discarded	7	11	11	9.66667
Fig	2017-08-04	45	A	W	L	8	3	Discarded	Discarded	34	Discarded	12	12	10	11.3333
Fig	2017-08-04	901	A	W	S	8	4	Discarded	Discarded	69	Discarded	13	13.5	14	13.5
Fig	2017-08-04	33	A	W	L	8	5	Discarded	Discarded	60	Discarded	11	12	12	11.6667
Fig	2017-08-04	893	A	W	S	8	6	Discarded	Discarded	NA	Discarded	NA	NA	NA	NA
Fig	2017-08-04	27	A	W	L	8	7	Discarded	Discarded	30	Discarded	12	12	10	11.3333
Fig	2017-08-05	901	A	W	S	8	8	Discarded	Discarded	200	Discarded	11.5	13	13	12.5
Fig	2017-08-05	174	A	W	L	8	9	Discarded	Discarded	111	Discarded	13	13	11	12.3333
Fig	2017-08-05	901	A	W	S	8	10	Discarded	Discarded	184	Discarded	12.5	12	11.5	12
Fig	2017-08-05	26	A	W	L	9	1	Discarded	Discarded	16	Discarded	12	12	8	10.6667
Fig	2017-08-05	901	A	W	S	9	2	Discarded	Discarded	184	Discarded	15	11.5	13.5	13.3333
Fig	2017-08-05	33	A	W	L	9	3	Discarded	Discarded	29	Discarded	8.5	11.5	11.5	10.5
Fig	2017-08-08	961	A	W	S	9	4	Discarded	Discarded	168	Discarded	13	12.5	11	12.1667
Fig	2017-08-08	29	A	W	L	9	5	Discarded	Discarded	NA	Discarded	NA	NA	NA	NA
Fig	2017-08-08	32	A	W	L	9	6	Discarded	Discarded	27	Discarded	7	11	11	9.66667
Fig	2017-08-08	901	A	W	S	9	7	Discarded	Discarded	103	Discarded	13	12.5	13	12.8333
Fig	2017-08-08	363	A	W	L	9	8	Discarded	Discarded	105	Discarded	12.5	13	12	12.5
Fig	2017-08-08	34	A	W	L	9	9	Discarded	Discarded	NA	Discarded	NA	NA	NA	NA
Fig	2017-08-08	901	A	W	S	9	10	Discarded	Discarded	32	Discarded	11	10	11.5	10.8333
Fig	2017-08-08	43	A	W	L	10	1	Discarded	Discarded	NA	Discarded	NA	NA	NA	NA
Fig	2017-08-12	901	A	W	S	10	2	Discarded	Discarded	200	Discarded	12	14	13	13
Fig	2017-08-12	28	A	W	L	10	3	Discarded	Discarded	NA	Discarded	NA	NA	NA	NA
Fig	2017-08-12	901	A	W	S	10	4	Discarded	Discarded	175	Discarded	12	12	13	12.3333
Fig	2017-08-12	29	A	W	L	10	5	Discarded	Discarded	NA	Discarded	NA	NA	NA	NA
Fig	2017-08-12	26	A	W	L	10	6	Discarded	Discarded	19	Discarded	9	11	12	10.6667
Fig	2017-08-12	902	A	W	S	10	7	Discarded	Discarded	200	Discarded	13	13	14	13.3333
Fig	2017-08-12	29	A	W	L	10	8	Discarded	Discarded	32	Discarded	9	9.5	11.5	10
Fig	2017-08-12	901	A	W	S	10	9	Discarded	Discarded	179	Discarded	11.5	12	13	12.1667
Fig	2017-08-15	901	A	W	S	10	10	Discarded	Discarded	178	Discarded	13	10	13	12
Fig	2017-08-15	30	A	W	L	11	1	Discarded	Discarded	NA	Discarded	NA	NA	NA	NA
Fig	2017-08-15	907	A	W	S	11	2	Discarded	Discarded	200	Discarded	12	14	12	12.6667
Fig	2017-08-15	37	A	W	L	11	3	Discarded	Discarded	26	Discarded	10	11.5	10	10.5
Fig	2017-08-15	901	A	W	S	11	4	Discarded	Discarded	200	Discarded	12	13	12	12.3333
Fig	2017-08-15	30	A	W	L	11	5	Discarded	Discarded	NA	Discarded	NA	NA	NA	NA
Fig	2017-08-15	902	A	W	S	11	6	Discarded	Discarded	178	Discarded	11.5	12	14	12.5
Fig	2017-08-15	37	A	W	L	11	7	Discarded	Discarded	17	Discarded	8	10	12	10
Fig	2017-08-15	915	A	W	S	11	8	Discarded	Discarded	140	Discarded	12	12	10	11.3333
Fig	2017-08-15	34	A	W	L	11	9	Discarded	Discarded	NA	Discarded	NA	NA	NA	NA
Fig	2017-08-15	901	A	W	S	11	10	Discarded	Discarded	200	Discarded	13.5	12	13	12.8333
Fig	2017-08-19	482	A	W	S	12	1	Discarded	Discarded	189	Discarded	11	11	11	11
Fig	2017-08-19	186	A	W	L	12	2	Discarded	Discarded	172	Discarded	12	12	12	12
Fig	2017-08-19	782	A	W	S	12	3	Discarded	Discarded	200	Discarded	12	12	12	12
Fig	2017-08-19	139	A	W	L	12	4	Discarded	Discarded	200	Discarded	12	12.5	12	12.1667
Fig	2017-08-19	911	A	W	S	12	5	Discarded	Discarded	200	Discarded	14	12	12	12.6667
Fig	2017-08-19	29	A	W	L	12	6	Discarded	Discarded	30	Discarded	6.5	9	11.5	9
Fig	2017-08-19	428	A	W	S	12	7	Discarded	Discarded	200	Discarded	13.5	12	8	11.1667
Fig	2017-08-19	32	A	W	L	12	8	Discarded	Discarded	NA	Discarded	NA	NA	NA	NA
Fig	2017-08-19	421	A	W	S	12	9	Discarded	Discarded	168	Discarded	11.5	10	10.5	10.6667
Fig	2017-08-19	37	A	W	L	12	10	Discarded	Discarded	NA	Discarded	NA	NA	NA	NA
Pip	2017-07-15	901	A	D	F	1	1	Discarded	Discarded	NA	Discarded	NA	NA	NA	NA
Pip	2017-07-20	901	A	D	F	1	2	Discarded	Discarded	NA	Discarded	NA	NA	NA	NA
Pip	2017-08-04	900	A	D	F	1	3	Discarded	Discarded	NA	Discarded	NA	NA	NA	NA
Pip	2017-08-04	95	A	D	N	1	4	Discarded	Discarded	NA	Discarded	NA	NA	NA	NA
Pip	2017-08-04	901	A	D	F	1	5	Discarded	Discarded	55	Discarded	11.5	12	10	11.1667
Pip	2017-08-19	87	A	D	N	1	6	Discarded	Discarded	40	Discarded	13	14	13	13.3333
Pip	2017-08-19	901	A	D	F	1	7	Discarded	Discarded	32	Discarded	19	14.5	12	15.1667
Pip	2017-08-22	60	A	D	N	1	8	Discarded	Discarded	NA	Discarded	NA	NA	NA	NA
Pip	2017-08-22	901	A	D	F	1	9	Discarded	Discarded	83	Discarded	11	11	12	11.3333
Pip	2017-08-22	116	A	D	N	1	10	Discarded	Discarded	NA	Discarded	NA	NA	NA	NA
Pip	2017-08-22	313	A	D	N	2	1	Discarded	Discarded	41	Discarded	13	13	12	12.6667
Pip	2017-08-22	51	A	D	N	2	2	Discarded	Discarded	50	Discarded	12	12	13.5	12.5
Pip	2017-08-22	47	A	D	F	2	3	Discarded	Discarded	NA	Discarded	NA	NA	NA	NA
Pip	2017-08-22	402	A	D	F	2	4	Discarded	Discarded	NA	Discarded	NA	NA	NA	NA
Pip	2017-08-22	321	A	D	N	2	5	Discarded	Discarded	42	Discarded	11	12	11	11.3333
Pip	2017-08-22	112	A	D	F	2	6	Discarded	Discarded	52	Discarded	12	12	12	12
Pip	2017-08-22	357	A	D	N	2	7	Discarded	Discarded	47	Discarded	13	12.5	12	12.5
Pip	2017-08-22	63	A	D	F	2	8	Discarded	Discarded	61	Discarded	14	12.5	12	12.8333
Pip	2017-08-22	395	A	D	F	2	9	Discarded	Discarded	60	Discarded	14	10.5	15	13.1667
Pip	2017-08-22	103	A	D	N	2	10	Discarded	Discarded	NA	Discarded	NA	NA	NA	NA
Pip	2017-08-29	54	A	D	F	3	1	Discarded	Discarded	NA	Discarded	NA	NA	NA	NA
Pip	2017-08-29	28	A	D	N	3	2	Discarded	Discarded	NA	Discarded	NA	NA	NA	NA
Pip	2017-08-29	51	A	D	F	3	3	Discarded	Discarded	NA	Discarded	NA	NA	NA	NA
Pip	2017-08-29	36	A	D	N	3	4	Discarded	Discarded	NA	Discarded	NA	NA	NA	NA
Pip	2017-08-29	36	A	D	N	3	5	Discarded	Discarded	46	Discarded	10	11	11	10.6667
Pip	2017-08-29	45	A	D	F	3	6	Discarded	Discarded	NA	Discarded	NA	NA	NA	NA
Pip	2017-08-29	47	A	D	N	3	7	Discarded	Discarded	NA	Discarded	NA	NA	NA	NA
Pip	2017-08-29	143	A	D	F	3	8	Discarded	Discarded	33	Discarded	9	11	14	11.3333
Pip	2017-08-29	57	A	D	F	3	9	Discarded	Discarded	NA	Discarded	NA	NA	NA	NA
Pip	2017-08-29	46	A	D	N	3	10	Discarded	Discarded	46	Discarded	12	12.5	11.5	12
Pip	2017-09-03	43	A	D	F	4	1	Discarded	Discarded	NA	Discarded	NA	NA	NA	NA
Pip	2017-09-03	50	A	D	N	4	2	Discarded	Discarded	39	Discarded	12	12	11.5	11.8333
Pip	2017-09-03	44	A	D	N	4	3	Discarded	Discarded	77	Discarded	12	9	12.5	11.1667
Pip	2017-09-03	45	A	D	F	4	4	Discarded	Discarded	NA	Discarded	NA	NA	NA	NA
Pip	2017-09-03	61	A	D	F	4	5	Discarded	Discarded	NA	Discarded	NA	NA	NA	NA
Pip	2017-09-03	34	A	D	N	4	6	Discarded	Discarded	71	Discarded	12	11	12	11.6667
Pip	2017-09-03	67	A	D	N	4	7	Discarded	Discarded	69	Discarded	13	12	12	12.3333
Pip	2017-09-03	132	A	D	F	4	8	Discarded	Discarded	115	Discarded	11	15	11.5	12.5
Pip	2017-09-03	120	A	D	N	4	9	Discarded	Discarded	76	Discarded	12	9	14	11.6667
Pip	2017-09-03	125	A	D	F	4	10	Discarded	Discarded	83	Discarded	12	10	11.5	11.1667
Pip	2017-09-07	326	A	D	F	5	1	Discarded	Discarded	112	Discarded	12	12	11	11.6667
Pip	2017-09-07	172	A	D	N	5	2	Discarded	Discarded	58	Discarded	13	14.5	14	13.8333
Pip	2017-09-07	47	A	D	N	5	3	Discarded	Discarded	NA	Discarded	NA	NA	NA	NA
Pip	2017-09-07	47	A	D	F	5	4	Discarded	Discarded	NA	Discarded	NA	NA	NA	NA
Pip	2017-09-07	29	A	D	N	5	5	Discarded	Discarded	NA	Discarded	NA	NA	NA	NA
Pip	2017-09-07	39	A	D	N	5	6	Discarded	Discarded	NA	Discarded	NA	NA	NA	NA
Pip	2017-09-07	40	A	D	F	5	7	Discarded	Discarded	NA	Discarded	NA	NA	NA	NA
Pip	2017-09-07	110	A	D	F	5	8	Discarded	Discarded	NA	Discarded	NA	NA	NA	NA
Pip	2017-09-07	42	A	D	N	5	9	Discarded	Discarded	NA	Discarded	NA	NA	NA	NA
Pip	2017-09-07	49	A	D	F	5	10	Discarded	Discarded	NA	Discarded	NA	NA	NA	NA
Pip	2017-09-10	40	A	D	N	6	1	Discarded	Discarded	NA	Discarded	NA	NA	NA	NA
Pip	2017-09-10	157	A	D	F	6	2	Discarded	Discarded	116	Discarded	12	11	12.5	11.8333
Pip	2017-09-10	78	A	D	F	6	3	Discarded	Discarded	NA	Discarded	NA	NA	NA	NA
Pip	2017-09-10	107	A	D	N	6	4	Discarded	Discarded	58	Discarded	12	12	12	12
Pip	2017-09-10	49	A	D	F	6	5	Discarded	Discarded	NA	Discarded	NA	NA	NA	NA
Pip	2017-09-10	50	A	D	F	6	6	Discarded	Discarded	NA	Discarded	NA	NA	NA	NA
Pip	2017-09-10	51	A	D	N	6	7	Discarded	Discarded	NA	Discarded	NA	NA	NA	NA
Pip	2017-09-10	116	A	D	F	6	8	Discarded	Discarded	85	Discarded	11	9	12	10.6667
Pip	2017-09-10	45	A	D	N	6	9	Discarded	Discarded	NA	Discarded	NA	NA	NA	NA
Pip	2017-09-10	54	A	D	N	6	10	Discarded	Discarded	NA	Discarded	NA	NA	NA	NA
Pip	2017-09-10	49	A	W	L	7	1	Discarded	Discarded	NA	Discarded	NA	NA	NA	NA
Pip	2017-09-10	901	A	W	S	7	2	Discarded	Discarded	106	Discarded	11	9	10	10
Pip	2017-09-10	64	A	W	L	7	3	Discarded	Discarded	NA	Discarded	NA	NA	NA	NA
Pip	2017-09-12	60	A	W	L	7	4	Discarded	Discarded	58	Discarded	12	10.5	12	11.5
Pip	2017-09-12	900	A	W	S	7	5	Discarded	Discarded	88	Discarded	10	13	13	12
Pip	2017-09-12	36	A	W	L	7	6	Discarded	Discarded	NA	Discarded	NA	NA	NA	NA
Pip	2017-09-12	901	A	W	S	7	7	Discarded	Discarded	54	Discarded	11	12	14	12.3333
Pip	2017-09-12	44	A	W	L	7	8	Discarded	Discarded	NA	Discarded	NA	NA	NA	NA
Pip	2017-09-15	901	A	W	S	7	9	Discarded	Discarded	155	Discarded	12	9.5	11	10.8333
Pip	2017-09-15	901	A	W	S	7	10	Discarded	Discarded	200	Discarded	13	9.5	11	11.1667
Pip	2017-09-15	108	A	W	L	8	1	Discarded	Discarded	95	Discarded	12	11.5	13	12.1667
Pip	2017-09-15	155	A	W	L	8	2	Discarded	Discarded	78	Discarded	10	9	11	10
Pip	2017-09-15	901	A	W	S	8	3	Discarded	Discarded	200	Discarded	12	11	11.5	11.5
Pip	2017-09-15	32	A	W	L	8	4	Discarded	Discarded	NA	Discarded	NA	NA	NA	NA
Pip	2017-09-15	901	A	W	S	8	5	Discarded	Discarded	86	Discarded	13	10	14.5	12.5
Pip	2017-09-15	32	A	W	L	8	6	Discarded	Discarded	NA	Discarded	NA	NA	NA	NA
Pip	2017-09-19	903	A	W	S	8	7	Discarded	Discarded	109	Discarded	12.5	12	12	12.1667
Pip	2017-09-19	39	A	W	L	8	8	Discarded	Discarded	NA	Discarded	NA	NA	NA	NA
Pip	2017-09-19	901	A	W	S	8	9	Discarded	Discarded	125	Discarded	12.5	11	12.5	12
Pip	2017-09-19	901	A	W	S	8	10	Discarded	Discarded	136	Discarded	14	12	12.5	12.8333
Pip	2017-09-19	108	A	W	L	9	1	Discarded	Discarded	86	Discarded	13	8.5	13	11.5
Pip	2017-09-19	57	A	W	L	9	2	Discarded	Discarded	91	Discarded	14	10	14	12.6667
Pip	2017-09-23	901	A	W	S	9	3	Discarded	Discarded	185	Discarded	12	11	12.5	11.8333
Pip	2017-09-23	41	A	W	L	9	4	Discarded	Discarded	NA	Discarded	NA	NA	NA	NA
Pip	2017-09-23	900	A	W	S	9	5	Discarded	Discarded	100	Discarded	12	10	10	10.6667
Pip	2017-09-23	40	A	W	L	9	6	Discarded	Discarded	NA	Discarded	NA	NA	NA	NA
Pip	2017-09-23	910	A	W	S	9	7	Discarded	Discarded	200	Discarded	14	11	14	13
Pip	2017-09-23	27	A	W	L	9	8	Discarded	Discarded	NA	Discarded	NA	NA	NA	NA
Pip	2017-09-26	900	A	W	S	9	9	Discarded	Discarded	200	Discarded	11.5	10	12	11.1667
Pip	2017-09-26	992	A	W	S	9	10	Discarded	Discarded	70	Discarded	12	9	12	11
Pip	2017-09-26	38	A	W	L	10	1	Discarded	Discarded	NA	Discarded	NA	NA	NA	NA
Pip	2017-09-26	924	A	W	S	10	2	Discarded	Discarded	200	Discarded	13	11	12	12
Pip	2017-09-26	46	A	W	L	10	3	Discarded	Discarded	NA	Discarded	NA	NA	NA	NA
Pip	2017-09-26	36	A	W	L	10	4	Discarded	Discarded	NA	Discarded	NA	NA	NA	NA
Pip	2017-09-30	901	A	W	S	10	5	Discarded	Discarded	200	Discarded	12.5	11	12	11.8333
Pip	2017-09-30	38	A	W	L	10	6	Discarded	Discarded	NA	Discarded	NA	NA	NA	NA
Pip	2017-09-30	901	A	W	S	10	7	Discarded	Discarded	72	Discarded	12	13	15	13.3333
Pip	2017-09-30	37	A	W	L	10	8	Discarded	Discarded	NA	Discarded	NA	NA	NA	NA
Pip	2017-09-30	905	A	W	S	10	9	Discarded	Discarded	200	Discarded	14	12	14	13.3333
Pip	2017-09-30	900	A	W	S	10	10	Discarded	Discarded	137	Discarded	13	9	13	11.6667
Pip	2017-09-30	39	A	W	L	11	1	Discarded	Discarded	NA	Discarded	NA	NA	NA	NA
Pip	2017-10-03	941	A	W	S	11	2	Discarded	Discarded	200	Discarded	12	9	12	11
Pip	2017-10-03	43	A	W	L	11	3	Discarded	Discarded	NA	Discarded	NA	NA	NA	NA
Pip	2017-10-03	933	A	W	S	11	4	Discarded	Discarded	106	Discarded	14	8	13	11.6667
Pip	2017-10-03	43	A	W	L	11	5	Discarded	Discarded	NA	Discarded	NA	NA	NA	NA
Pip	2017-10-03	43	A	W	L	11	6	Discarded	Discarded	NA	Discarded	NA	NA	NA	NA
Pip	2017-10-03	901	A	W	S	11	7	Discarded	Discarded	104	Discarded	13	10.5	14	12.5
Pip	2017-10-03	160	A	W	L	11	8	Discarded	Discarded	96	Discarded	14	11.5	12	12.5
Pip	2017-10-05	901	A	W	S	11	9	Discarded	Discarded	69	Discarded	11.5	10.5	14.5	12.1667
Pip	2017-10-05	908	A	W	S	11	10	Discarded	Discarded	73	Discarded	12	10.5	12	11.5
Pip	2017-10-05	34	A	W	L	12	1	Discarded	Discarded	NA	Discarded	NA	NA	NA	NA
Pip	2017-10-05	901	A	W	S	12	2	Discarded	Discarded	200	Discarded	12	9	12	11
Pip	2017-10-05	38	A	W	L	12	3	Discarded	Discarded	86	Discarded	12	12	11	11.6667
Pip	2017-10-05	901	A	W	S	12	4	Discarded	Discarded	133	Discarded	12	11.5	12	11.8333
Pip	2017-10-05	36	A	W	L	12	5	Discarded	Discarded	NA	Discarded	NA	NA	NA	NA
Pip	2017-10-10	901	A	W	S	12	6	Discarded	Discarded	200	Discarded	12	11	12	11.6667
Pip	2017-10-10	43	A	W	L	12	7	Discarded	Discarded	NA	Discarded	NA	NA	NA	NA
Pip	2017-10-10	900	A	W	S	12	8	Discarded	Discarded	200	Discarded	12.5	11	12.5	12
Pip	2017-10-10	39	A	W	L	12	9	Discarded	Discarded	NA	Discarded	NA	NA	NA	NA
Pip	2017-10-10	901	A	W	S	12	10	Discarded	Discarded	200	Discarded	12	11	14	12.3333
Dol	2017-06-29	901	B	W	L	1	1	Discarded	Discarded	NA	Discarded	NA	NA	NA	NA
Dol	2017-07-12	517	B	W	L	1	2	Discarded	Discarded	NA	Discarded	NA	NA	NA	NA
Dol	2017-07-12	927	B	W	S	1	3	Discarded	Discarded	NA	Discarded	NA	NA	NA	NA
Dol	2017-07-15	901	B	W	S	1	4	Discarded	Discarded	NA	Discarded	NA	NA	NA	NA
Dol	2017-10-11	44	B	W	L	1	5	Discarded	Discarded	NA	Discarded	NA	NA	NA	NA
Dol	2017-10-11	856	B	W	L	1	6	Discarded	Discarded	96	Discarded	12.5	10.5	12	11.6667
Dol	2017-10-17	902	B	W	S	1	7	Discarded	Discarded	61	Discarded	13	11	12	12
Dol	2017-10-17	547	B	W	L	1	8	Discarded	Discarded	95	Discarded	13	13	15	13.6667
Dol	2017-10-17	901	B	W	S	1	9	Discarded	Discarded	48	Discarded	19	13	11	14.3333
Dol	2017-10-17	901	B	W	S	1	10	Discarded	Discarded	42	Discarded	14	13	13	13.3333
Dol	2017-10-17	593	B	W	L	2	1	Discarded	Discarded	91	Discarded	12	11	13	12
Dol	2017-10-18	53	B	W	L	2	2	Discarded	Discarded	NA	Discarded	NA	NA	NA	NA
Dol	2017-10-18	901	B	W	S	2	3	Discarded	Discarded	40	Discarded	14	11.5	14	13.1667
Dol	2017-10-18	205	B	W	L	2	4	Discarded	Discarded	114	Discarded	15	13.5	14	14.1667
Dol	2017-10-18	900	B	W	S	2	5	Discarded	Discarded	47	Discarded	11	9	14	11.3333
Dol	2017-10-18	901	B	W	S	2	6	Discarded	Discarded	59	Discarded	13	12	16	13.6667
Dol	2017-10-18	171	B	W	L	2	7	Discarded	Discarded	108	Discarded	12	12	14	12.6667
Dol	2017-10-18	900	B	W	S	2	8	Discarded	Discarded	38	Discarded	12	15	13.5	13.5
Dol	2017-10-25	69	B	W	L	2	9	Discarded	Discarded	NA	Discarded	NA	NA	NA	NA
Dol	2017-10-25	944	B	W	S	2	10	Discarded	Discarded	61	Discarded	19	12	13	14.6667
Dol	2017-10-25	901	B	W	S	3	1	Discarded	Discarded	NA	Discarded	NA	NA	NA	NA
Dol	2017-10-25	199	B	W	L	3	2	Discarded	Discarded	45	Discarded	13	10	13.5	12.1667
Dol	2017-10-25	56	B	W	L	3	3	Discarded	Discarded	NA	Discarded	NA	NA	NA	NA
Dol	2017-10-27	901	B	W	S	3	4	Discarded	Discarded	151	Discarded	11	13	12	12
Dol	2017-10-27	928	B	W	S	3	5	Discarded	Discarded	131	Discarded	12.5	10.5	13	12
Dol	2017-10-27	42	B	W	L	3	6	Discarded	Discarded	NA	Discarded	NA	NA	NA	NA
Dol	2017-10-27	901	B	W	S	3	7	Discarded	Discarded	80	Discarded	12.5	12	13.5	12.6667
Dol	2017-10-27	36	B	W	L	3	8	Discarded	Discarded	NA	Discarded	NA	NA	NA	NA
Dol	2017-10-27	901	B	W	S	3	9	Discarded	Discarded	22	Discarded	13.5	11	13	12.5
Dol	2017-10-27	118	B	W	L	3	10	Discarded	Discarded	NA	Discarded	NA	NA	NA	NA
Dol	2017-10-31	928	B	W	S	4	1	Discarded	Discarded	67	Discarded	14	12	13	13
Dol	2017-10-31	54	B	W	L	4	2	Discarded	Discarded	NA	Discarded	NA	NA	NA	NA
Dol	2017-10-31	223	B	W	L	4	3	Discarded	Discarded	100	Discarded	13	12	14	13
Dol	2017-10-31	903	B	W	S	4	4	Discarded	Discarded	35	Discarded	17	13	19.5	16.5
Dol	2017-10-31	108	B	W	L	4	5	Discarded	Discarded	78	Discarded	12	13.5	12	12.5
Dol	2017-11-02	900	B	W	S	4	6	Discarded	Discarded	104	Discarded	12	12	12	12
Dol	2017-11-02	53	B	W	L	4	7	Discarded	Discarded	NA	Discarded	NA	NA	NA	NA
Dol	2017-11-02	918	B	W	S	4	8	Discarded	Discarded	50	Discarded	41	37	41	39.6667
Dol	2017-11-02	104	B	W	L	4	9	Discarded	Discarded	76	Discarded	11.5	11	12	11.5
Dol	2017-11-02	912	B	W	S	4	10	Discarded	Discarded	69	Discarded	12	9	11	10.6667
Dol	2017-11-02	901	B	W	S	5	1	Discarded	Discarded	55	Discarded	43	45.5	35	41.1667
Dol	2017-11-02	109	B	W	L	5	2	Discarded	Discarded	80	Discarded	12.5	10	12.5	11.6667
Dol	2017-11-03	901	B	W	S	5	3	Discarded	Discarded	100	Discarded	12.5	12	12.5	12.3333
Dol	2017-11-03	404	B	W	L	5	4	Discarded	Discarded	108	Discarded	12.5	11	12	11.8333
Dol	2017-11-03	901	B	W	S	5	5	Discarded	Discarded	37	Discarded	13	11	16	13.3333
Dol	2017-11-03	49	B	W	L	5	6	Discarded	Discarded	NA	Discarded	NA	NA	NA	NA
Dol	2017-11-03	40	B	W	L	5	7	Discarded	Discarded	NA	Discarded	NA	NA	NA	NA
Dol	2017-11-03	902	B	W	S	5	8	Discarded	Discarded	31	Discarded	12	9	12	11
Dol	2017-11-03	36	B	W	L	5	9	Discarded	Discarded	NA	Discarded	NA	NA	NA	NA
Dol	2017-11-07	901	B	W	S	5	10	Discarded	Discarded	60	Discarded	13	11.5	13	12.5
Dol	2017-11-07	900	B	W	S	6	1	Discarded	Discarded	73	Discarded	12.5	11	11.5	11.6667
Dol	2017-11-07	85	B	W	L	6	2	Discarded	Discarded	88	Discarded	11	11	10	10.6667
Dol	2017-11-07	912	B	W	S	6	3	Discarded	Discarded	37	Discarded	19	18	18	18.3333
Dol	2017-11-07	57	B	W	L	6	4	Discarded	Discarded	NA	Discarded	NA	NA	NA	NA
Dol	2017-11-07	903	B	W	S	6	5	Discarded	Discarded	28	Discarded	19	19	15	17.6667
Dol	2017-11-07	83	B	W	L	6	6	Discarded	Discarded	NA	Discarded	NA	NA	NA	NA
Dol	2017-11-10	901	B	W	S	6	7	Discarded	Discarded	200	Discarded	12	12	13	12.3333
Dol	2017-11-10	900	B	W	S	6	8	Discarded	Discarded	49	Discarded	13	10	11	11.3333
Dol	2017-11-10	39	B	W	L	6	9	Discarded	Discarded	NA	Discarded	NA	NA	NA	NA
Dol	2017-11-10	100	B	W	L	6	10	Discarded	Discarded	98	Discarded	14	12	12	12.6667
Dol	2017-11-10	50	B	D	F	7	1	Discarded	Discarded	NA	Discarded	NA	NA	NA	NA
Dol	2017-11-10	43	B	D	N	7	2	Discarded	Discarded	NA	Discarded	NA	NA	NA	NA
Dol	2017-11-10	50	B	D	F	7	3	Discarded	Discarded	NA	Discarded	NA	NA	NA	NA
Dol	2017-11-10	54	B	D	N	7	4	Discarded	Discarded	NA	Discarded	NA	NA	NA	NA
Dol	2017-11-10	40	B	D	N	7	5	Discarded	Discarded	NA	Discarded	NA	NA	NA	NA
Dol	2017-11-10	197	B	D	F	7	6	Discarded	Discarded	123	Discarded	13	11	13	12.3333
Dol	2017-11-11	53	B	D	N	7	7	Discarded	Discarded	NA	Discarded	NA	NA	NA	NA
Dol	2017-11-11	52	B	D	F	7	8	Discarded	Discarded	NA	Discarded	NA	NA	NA	NA
Dol	2017-11-11	54	B	D	F	7	9	Discarded	Discarded	NA	Discarded	NA	NA	NA	NA
Dol	2017-11-11	54	B	D	N	7	10	Discarded	Discarded	NA	Discarded	NA	NA	NA	NA
Dol	2017-11-11	42	B	D	F	8	1	Discarded	Discarded	NA	Discarded	NA	NA	NA	NA
Dol	2017-11-11	42	B	D	N	8	2	Discarded	Discarded	NA	Discarded	NA	NA	NA	NA
Dol	2017-11-11	56	B	D	N	8	3	Discarded	Discarded	NA	Discarded	NA	NA	NA	NA
Dol	2017-11-11	49	B	D	F	8	4	Discarded	Discarded	NA	Discarded	NA	NA	NA	NA
Dol	2017-11-11	55	B	D	F	8	5	Discarded	Discarded	NA	Discarded	NA	NA	NA	NA
Dol	2017-11-11	49	B	D	N	8	6	Discarded	Discarded	NA	Discarded	NA	NA	NA	NA
Dol	2017-11-14	50	B	D	N	8	7	Discarded	Discarded	NA	Discarded	NA	NA	NA	NA
Dol	2017-11-14	63	B	D	F	8	8	Discarded	Discarded	NA	Discarded	NA	NA	NA	NA
Dol	2017-11-14	52	B	D	N	8	9	Discarded	Discarded	NA	Discarded	NA	NA	NA	NA
Dol	2017-11-14	60	B	D	F	8	10	Discarded	Discarded	NA	Discarded	NA	NA	NA	NA
Dol	2017-11-14	43	B	D	N	9	1	Discarded	Discarded	NA	Discarded	NA	NA	NA	NA
Dol	2017-11-14	49	B	D	N	9	2	Discarded	Discarded	NA	Discarded	NA	NA	NA	NA
Dol	2017-11-14	48	B	D	F	9	3	Discarded	Discarded	NA	Discarded	NA	NA	NA	NA
Dol	2017-11-14	36	B	D	N	9	4	Discarded	Discarded	NA	Discarded	NA	NA	NA	NA
Dol	2017-11-14	50	B	D	F	9	5	Discarded	Discarded	NA	Discarded	NA	NA	NA	NA
Dol	2017-11-14	48	B	D	N	9	6	Discarded	Discarded	NA	Discarded	NA	NA	NA	NA
Dol	2017-11-15	110	B	D	F	9	7	Discarded	Discarded	NA	Discarded	NA	NA	NA	NA
Dol	2017-11-15	37	B	D	N	9	8	Discarded	Discarded	NA	Discarded	NA	NA	NA	NA
Dol	2017-11-15	44	B	D	F	9	9	Discarded	Discarded	NA	Discarded	NA	NA	NA	NA
Dol	2017-11-15	43	B	D	F	9	10	Discarded	Discarded	NA	Discarded	NA	NA	NA	NA
Dol	2017-11-15	45	B	D	N	10	1	Discarded	Discarded	NA	Discarded	NA	NA	NA	NA
Dol	2017-11-15	39	B	D	F	10	2	Discarded	Discarded	NA	Discarded	NA	NA	NA	NA
Dol	2017-11-15	47	B	D	F	10	3	Discarded	Discarded	NA	Discarded	NA	NA	NA	NA
Dol	2017-11-15	41	B	D	N	10	4	Discarded	Discarded	NA	Discarded	NA	NA	NA	NA
Dol	2017-11-15	127	B	D	F	10	5	Discarded	Discarded	NA	Discarded	NA	NA	NA	NA
Dol	2017-11-15	45	B	D	F	10	6	Discarded	Discarded	NA	Discarded	NA	NA	NA	NA
Dol	2017-11-16	36	B	D	N	10	7	Discarded	Discarded	NA	Discarded	NA	NA	NA	NA
Dol	2017-11-16	139	B	D	F	10	8	Discarded	Discarded	NA	Discarded	NA	NA	NA	NA
Dol	2017-11-16	45	B	D	N	10	9	Discarded	Discarded	NA	Discarded	NA	NA	NA	NA
Dol	2017-11-16	36	B	D	N	10	10	Discarded	Discarded	NA	Discarded	NA	NA	NA	NA
Dol	2017-11-16	44	B	D	F	11	1	Discarded	Discarded	NA	Discarded	NA	NA	NA	NA
Dol	2017-11-16	113	B	D	F	11	2	Discarded	Discarded	NA	Discarded	NA	NA	NA	NA
Dol	2017-11-16	37	B	D	N	11	3	Discarded	Discarded	NA	Discarded	NA	NA	NA	NA
Dol	2017-11-16	41	B	D	N	11	4	Discarded	Discarded	NA	Discarded	NA	NA	NA	NA
Dol	2017-11-16	81	B	D	F	11	5	Discarded	Discarded	NA	Discarded	NA	NA	NA	NA
Dol	2017-11-16	45	B	D	N	11	6	Discarded	Discarded	NA	Discarded	NA	NA	NA	NA
Dol	2017-11-22	45	B	D	F	11	7	Discarded	Discarded	NA	Discarded	NA	NA	NA	NA
Dol	2017-11-22	46	B	D	N	11	8	Discarded	Discarded	NA	Discarded	NA	NA	NA	NA
Dol	2017-11-22	90	B	D	F	11	9	Discarded	Discarded	NA	Discarded	NA	NA	NA	NA
Dol	2017-11-22	65	B	D	N	11	10	Discarded	Discarded	NA	Discarded	NA	NA	NA	NA
Dol	2017-11-22	52	B	D	F	12	1	Discarded	Discarded	NA	Discarded	NA	NA	NA	NA
Dol	2017-11-22	53	B	D	N	12	2	Discarded	Discarded	NA	Discarded	NA	NA	NA	NA
Dol	2017-11-22	57	B	D	F	12	3	Discarded	Discarded	NA	Discarded	NA	NA	NA	NA
Dol	2017-11-22	46	B	D	N	12	4	Discarded	Discarded	NA	Discarded	NA	NA	NA	NA
Dol	2017-11-22	42	B	D	F	12	5	Discarded	Discarded	NA	Discarded	NA	NA	NA	NA
Dol	2017-11-22	77	B	D	F	12	6	Discarded	Discarded	NA	Discarded	NA	NA	NA	NA
Dol	2017-11-24	42	B	D	N	12	7	Discarded	Discarded	NA	Discarded	NA	NA	NA	NA
Dol	2017-11-24	43	B	D	N	12	8	Discarded	Discarded	NA	Discarded	NA	NA	NA	NA
Dol	2017-11-24	36	B	D	F	12	9	Discarded	Discarded	NA	Discarded	NA	NA	NA	NA
Dol	2017-11-24	41	B	D	N	12	10	Discarded	Discarded	NA	Discarded	NA	NA	NA	NA
Kiw	2017-06-29	901	B	W	L	1	1	Discarded	Discarded	NA	Discarded	NA	NA	NA	NA
Kiw	2017-07-20	57	B	W	L	1	2	Discarded	Discarded	NA	Discarded	NA	NA	NA	NA
Kiw	2017-07-20	903	B	W	S	1	3	Discarded	Discarded	NA	Discarded	NA	NA	NA	NA
Kiw	2017-08-22	901	B	W	S	1	4	Discarded	Discarded	NA	Discarded	NA	NA	NA	NA
Kiw	2017-08-22	70	B	W	L	1	5	Discarded	Discarded	NA	Discarded	NA	NA	NA	NA
Kiw	2017-08-22	44	B	W	L	1	6	Discarded	Discarded	NA	Discarded	NA	NA	NA	NA
Kiw	2017-08-22	903	B	W	S	1	7	Discarded	Discarded	117	Discarded	14	14	16	14.6667
Kiw	2017-08-29	202	B	W	L	1	8	Discarded	Discarded	53	Discarded	16	10	15	13.6667
Kiw	2017-08-29	911	B	W	S	1	9	Discarded	Discarded	53	Discarded	12.5	13	13	12.8333
Kiw	2017-08-29	901	B	W	S	1	10	Discarded	Discarded	125	Discarded	14	12.5	13	13.1667
Kiw	2017-08-29	45	B	W	L	2	1	Discarded	Discarded	NA	Discarded	NA	NA	NA	NA
Kiw	2017-08-29	901	B	W	S	2	2	Discarded	Discarded	190	Discarded	18	11	16	15
Kiw	2017-08-29	43	B	W	L	2	3	Discarded	Discarded	NA	Discarded	NA	NA	NA	NA
Kiw	2017-09-03	901	B	W	S	2	4	Discarded	Discarded	200	Discarded	14	13	13	13.3333
Kiw	2017-09-03	53	B	W	L	2	5	Discarded	Discarded	NA	Discarded	NA	NA	NA	NA
Kiw	2017-09-03	902	B	W	S	2	6	Discarded	Discarded	40	Discarded	12	12	13.5	12.5
Kiw	2017-09-03	65	B	W	L	2	7	Discarded	Discarded	NA	Discarded	NA	NA	NA	NA
Kiw	2017-09-03	901	B	W	S	2	8	Discarded	Discarded	141	Discarded	15.5	14	15.5	15
Kiw	2017-09-03	82	B	W	L	2	9	Discarded	Discarded	NA	Discarded	NA	NA	NA	NA
Kiw	2017-09-03	901	B	W	S	2	10	Discarded	Discarded	68	Discarded	17	14	12.5	14.5
Kiw	2017-09-03	54	B	W	L	3	1	Discarded	Discarded	NA	Discarded	NA	NA	NA	NA
Kiw	2017-09-03	59	B	W	L	3	2	Discarded	Discarded	NA	Discarded	NA	NA	NA	NA
Kiw	2017-09-07	952	B	W	S	3	3	Discarded	Discarded	200	Discarded	15.5	13	14.5	14.3333
Kiw	2017-09-07	51	B	W	L	3	4	Discarded	Discarded	NA	Discarded	NA	NA	NA	NA
Kiw	2017-09-07	900	B	W	S	3	5	Discarded	Discarded	200	Discarded	17	13	15	15
Kiw	2017-09-07	52	B	W	L	3	6	Discarded	Discarded	NA	Discarded	NA	NA	NA	NA
Kiw	2017-09-07	901	B	W	S	3	7	Discarded	Discarded	155	Discarded	14	13	16	14.3333
Kiw	2017-09-07	44	B	W	L	3	8	Discarded	Discarded	NA	Discarded	NA	NA	NA	NA
Kiw	2017-09-07	901	B	W	S	3	9	Discarded	Discarded	200	Discarded	17	14.5	14.5	15.3333
Kiw	2017-09-10	901	B	W	S	3	10	Discarded	Discarded	200	Discarded	16	13	15	14.6667
Kiw	2017-09-10	85	B	W	L	4	1	Discarded	Discarded	NA	Discarded	NA	NA	NA	NA
Kiw	2017-09-10	906	B	W	S	4	2	Discarded	Discarded	200	Discarded	16	12	13.5	13.8333
Kiw	2017-09-10	236	B	W	L	4	3	Discarded	Discarded	76	Discarded	14.5	14	12.5	13.6667
Kiw	2017-09-10	905	B	W	S	4	4	Discarded	Discarded	200	Discarded	16	11	14.5	13.8333
Kiw	2017-09-10	44	B	W	L	4	5	Discarded	Discarded	NA	Discarded	NA	NA	NA	NA
Kiw	2017-09-10	901	B	W	S	4	6	Discarded	Discarded	130	Discarded	14.5	11	14.5	13.3333
Kiw	2017-09-10	86	B	W	L	4	7	Discarded	Discarded	92	Discarded	16	15	15	15.3333
Kiw	2017-09-12	901	B	W	S	4	8	Discarded	Discarded	151	Discarded	13.5	14.5	15	14.3333
Kiw	2017-09-12	902	B	W	S	4	9	Discarded	Discarded	200	Discarded	16.5	12.5	16	15
Kiw	2017-09-12	85	B	W	L	4	10	Discarded	Discarded	70	Discarded	14	16	14	14.6667
Kiw	2017-09-12	83	B	W	L	5	1	Discarded	Discarded	70	Discarded	14	15.5	13	14.1667
Kiw	2017-09-12	910	B	W	S	5	2	Discarded	Discarded	85	Discarded	16	16	16	16
Kiw	2017-09-12	36	B	W	L	5	3	Discarded	Discarded	NA	Discarded	NA	NA	NA	NA
Kiw	2017-09-15	901	B	W	S	5	4	Discarded	Discarded	81	Discarded	13	14	9.5	12.1667
Kiw	2017-09-15	901	B	W	S	5	5	Discarded	Discarded	200	Discarded	14	17	15.5	15.5
Kiw	2017-09-15	64	B	W	L	5	6	Discarded	Discarded	96	Discarded	12	13	16.5	13.8333
Kiw	2017-09-15	901	B	W	S	5	7	Discarded	Discarded	118	Discarded	18	16	16	16.6667
Kiw	2017-09-15	201	B	W	L	5	8	Discarded	Discarded	37	Discarded	15	14	13	14
Kiw	2017-09-15	901	B	W	S	5	9	Discarded	Discarded	72	Discarded	14	15	13	14
Kiw	2017-09-15	47	B	W	L	5	10	Discarded	Discarded	NA	Discarded	NA	NA	NA	NA
Kiw	2017-06-19	901	B	W	S	6	1	Discarded	Discarded	200	Discarded	14	14	14	14
Kiw	2017-06-19	57	B	W	L	6	2	Discarded	Discarded	NA	Discarded	NA	NA	NA	NA
Kiw	2017-06-19	45	B	W	L	6	3	Discarded	Discarded	NA	Discarded	NA	NA	NA	NA
Kiw	2017-06-19	901	B	W	S	6	4	Discarded	Discarded	162	Discarded	18	17.5	18	17.8333
Kiw	2017-06-19	53	B	W	L	6	5	Discarded	Discarded	NA	Discarded	NA	NA	NA	NA
Kiw	2017-06-19	901	B	W	S	6	6	Discarded	Discarded	200	Discarded	14	13	13.5	13.5
Kiw	2017-09-23	901	B	W	S	6	7	Discarded	Discarded	200	Discarded	14	13	14	13.6667
Kiw	2017-09-23	81	B	W	L	6	8	Discarded	Discarded	68	Discarded	16	14	15	15
Kiw	2017-09-23	45	B	W	L	6	9	Discarded	Discarded	NA	Discarded	NA	NA	NA	NA
Kiw	2017-09-23	602	B	W	S	6	10	Discarded	Discarded	200	Discarded	15	17	15	15.6667
Kiw	2017-09-23	51	B	D	F	7	1	Discarded	Discarded	NA	Discarded	NA	NA	NA	NA
Kiw	2017-09-23	203	B	D	N	7	2	Discarded	Discarded	NA	Discarded	NA	NA	NA	NA
Kiw	2017-09-23	117	B	D	F	7	3	Discarded	Discarded	NA	Discarded	NA	NA	NA	NA
Kiw	2017-09-23	41	B	D	N	7	4	Discarded	Discarded	NA	Discarded	NA	NA	NA	NA
Kiw	2017-09-23	366	B	D	N	7	5	Discarded	Discarded	NA	Discarded	NA	NA	NA	NA
Kiw	2017-09-23	47	B	D	F	7	6	Discarded	Discarded	NA	Discarded	NA	NA	NA	NA
Kiw	2017-09-23	245	B	D	F	7	7	Discarded	Discarded	45	Discarded	14	16	16	15.3333
Kiw	2017-09-26	80	B	D	N	7	8	Discarded	Discarded	NA	Discarded	NA	NA	NA	NA
Kiw	2017-09-26	116	B	D	N	7	9	Discarded	Discarded	120	Discarded	20	15	15	16.6667
Kiw	2017-09-26	166	B	D	F	7	10	Discarded	Discarded	NA	Discarded	NA	NA	NA	NA
Kiw	2017-09-26	161	B	D	F	8	1	Discarded	Discarded	46	Discarded	12	13.5	12	12.5
Kiw	2017-09-26	49	B	D	N	8	2	Discarded	Discarded	NA	Discarded	NA	NA	NA	NA
Kiw	2017-09-26	54	B	D	F	8	3	Discarded	Discarded	NA	Discarded	NA	NA	NA	NA
Kiw	2017-09-26	30	B	D	N	8	4	Discarded	Discarded	NA	Discarded	NA	NA	NA	NA
Kiw	2017-09-26	312	B	D	F	8	5	Discarded	Discarded	NA	Discarded	NA	NA	NA	NA
Kiw	2017-09-26	47	B	D	F	8	6	Discarded	Discarded	NA	Discarded	NA	NA	NA	NA
Kiw	2017-09-26	48	B	D	N	8	7	Discarded	Discarded	NA	Discarded	NA	NA	NA	NA
Kiw	2017-09-26	43	B	D	N	8	8	Discarded	Discarded	NA	Discarded	NA	NA	NA	NA
Kiw	2017-09-30	230	B	D	F	8	9	Discarded	Discarded	67	Discarded	12.5	12.5	18	14.3333
Kiw	2017-09-30	55	B	D	N	8	10	Discarded	Discarded	NA	Discarded	NA	NA	NA	NA
Kiw	2017-09-30	103	B	D	F	9	1	Discarded	Discarded	42	Discarded	13	14	13	13.3333
Kiw	2017-09-30	51	B	D	F	9	2	Discarded	Discarded	NA	Discarded	NA	NA	NA	NA
Kiw	2017-09-30	42	B	D	N	9	3	Discarded	Discarded	37	Discarded	11	12	11	11.3333
Kiw	2017-09-30	96	B	D	N	9	4	Discarded	Discarded	NA	Discarded	NA	NA	NA	NA
Kiw	2017-09-30	41	B	D	F	9	5	Discarded	Discarded	NA	Discarded	NA	NA	NA	NA
Kiw	2017-09-30	113	B	D	N	9	6	Discarded	Discarded	NA	Discarded	NA	NA	NA	NA
Kiw	2017-09-30	40	B	D	N	9	7	Discarded	Discarded	NA	Discarded	NA	NA	NA	NA
Kiw	2017-09-30	42	B	D	F	9	8	Discarded	Discarded	NA	Discarded	NA	NA	NA	NA
Kiw	2017-09-30	78	B	D	F	9	9	Discarded	Discarded	NA	Discarded	NA	NA	NA	NA
Kiw	2017-09-30	53	B	D	N	9	10	Discarded	Discarded	NA	Discarded	NA	NA	NA	NA
Kiw	2017-10-03	51	B	D	N	10	1	Discarded	Discarded	NA	Discarded	NA	NA	NA	NA
Kiw	2017-10-03	70	B	D	F	10	2	Discarded	Discarded	NA	Discarded	NA	NA	NA	NA
Kiw	2017-10-03	53	B	D	N	10	3	Discarded	Discarded	NA	Discarded	NA	NA	NA	NA
Kiw	2017-10-03	136	B	D	F	10	4	Discarded	Discarded	58	Discarded	13	14.5	14.5	14
Kiw	2017-10-03	50	B	D	F	10	5	Discarded	Discarded	NA	Discarded	NA	NA	NA	NA
Kiw	2017-10-03	69	B	D	N	10	6	Discarded	Discarded	69	Discarded	12	9	13	11.3333
Kiw	2017-10-03	86	B	D	N	10	7	Discarded	Discarded	53	Discarded	14	12	16	14
Kiw	2017-10-03	52	B	D	F	10	8	Discarded	Discarded	NA	Discarded	NA	NA	NA	NA
Kiw	2017-10-03	126	B	D	F	10	9	Discarded	Discarded	69	Discarded	13	11.5	14	12.8333
Kiw	2017-10-03	57	B	D	N	10	10	Discarded	Discarded	200	Discarded	24	13	18	18.3333
Kiw	2017-10-05	46	B	D	N	11	1	Discarded	Discarded	43	Discarded	13	14	16	14.3333
Kiw	2017-10-05	177	B	D	F	11	2	Discarded	Discarded	NA	Discarded	NA	NA	NA	NA
Kiw	2017-10-05	42	B	D	N	11	3	Discarded	Discarded	NA	Discarded	NA	NA	NA	NA
Kiw	2017-10-05	70	B	D	N	11	4	Discarded	Discarded	118	Discarded	16	15	14	15
Kiw	2017-10-05	50	B	D	F	11	5	Discarded	Discarded	NA	Discarded	NA	NA	NA	NA
Kiw	2017-10-05	49	B	D	N	11	6	Discarded	Discarded	200	Discarded	20	16	27	21
Kiw	2017-10-05	59	B	D	F	11	7	Discarded	Discarded	NA	Discarded	NA	NA	NA	NA
Kiw	2017-10-05	69	B	D	N	11	8	Discarded	Discarded	57	Discarded	13	11	15	13
Kiw	2017-10-05	56	B	D	F	11	9	Discarded	Discarded	NA	Discarded	NA	NA	NA	NA
Kiw	2017-10-05	56	B	D	F	11	10	Discarded	Discarded	NA	Discarded	NA	NA	NA	NA
Kiw	2017-10-10	41	B	D	N	12	1	Discarded	Discarded	NA	Discarded	NA	NA	NA	NA
Kiw	2017-10-10	50	B	D	F	12	2	Discarded	Discarded	NA	Discarded	NA	NA	NA	NA
Kiw	2017-10-10	44	B	D	N	12	3	Discarded	Discarded	26	Discarded	13	10	11.5	11.5
Kiw	2017-10-10	125	B	D	F	12	4	Discarded	Discarded	140	Discarded	37	16.5	14	22.5
Kiw	2017-10-10	47	B	D	F	12	5	Discarded	Discarded	NA	Discarded	NA	NA	NA	NA
Kiw	2017-10-10	71	B	D	N	12	6	Discarded	Discarded	NA	Discarded	NA	NA	NA	NA
Kiw	2017-10-10	112	B	D	F	12	7	Discarded	Discarded	114	Discarded	25	20	18.5	21.1667
Kiw	2017-10-10	47	B	D	N	12	8	Discarded	Discarded	127	Discarded	13.5	11	13.5	12.6667
Kiw	2017-10-10	44	B	D	N	12	9	Discarded	Discarded	NA	Discarded	NA	NA	NA	NA
Kiw	2017-10-10	45	B	D	F	12	10	Discarded	Discarded	NA	Discarded	NA	NA	NA	NA
Kon	2017-10-11	104	B	W	L	1	1	Discarded	Discarded	52	Discarded	14	12	14.5	13.5
Kon	2017-10-11	901	B	W	S	1	2	Discarded	Discarded	105	Discarded	15.5	15	20	16.8333
Kon	2017-10-11	62	B	W	L	1	3	Discarded	Discarded	60	Discarded	17	15.5	16	16.1667
Kon	2017-10-11	900	B	W	S	1	4	Discarded	Discarded	60	Discarded	15	14	16	15
Kon	2017-10-11	305	B	W	S	1	5	Discarded	Discarded	NA	Discarded	NA	NA	NA	NA
Kon	2017-10-17	902	B	W	S	1	6	Discarded	Discarded	52	Discarded	16	14	13	14.3333
Kon	2017-10-17	314	B	W	L	1	7	Discarded	Discarded	59	Discarded	13	11	13	12.3333
Kon	2017-10-18	902	B	W	S	1	8	Discarded	Discarded	50	Discarded	17	15	14	15.3333
Kon	2017-10-18	215	B	W	L	1	9	Discarded	Discarded	50	Discarded	14	14.5	14	14.1667
Kon	2017-10-18	901	B	W	S	1	10	Discarded	Discarded	40	Discarded	14	13	14.5	13.8333
Kon	2017-10-18	60	B	W	L	2	1	Discarded	Discarded	NA	Discarded	NA	NA	NA	NA
Kon	2017-10-18	901	B	W	S	2	2	Discarded	Discarded	77	Discarded	14	15	16.5	15.1667
Kon	2017-10-18	65	B	W	L	2	3	Discarded	Discarded	49	Discarded	12	13.5	13	12.8333
Kon	2017-10-18	180	B	W	L	2	4	Discarded	Discarded	50	Discarded	14.5	14.5	14	14.3333
Kon	2017-10-25	901	B	W	S	2	5	Discarded	Discarded	48	Discarded	17	18	17.5	17.5
Kon	2017-10-25	43	B	W	L	2	6	Discarded	Discarded	60	Discarded	14.5	13.5	16.5	14.8333
Kon	2017-10-25	901	B	W	S	2	7	Discarded	Discarded	104	Discarded	24	19	17	20
Kon	2017-10-27	900	B	W	S	2	8	Discarded	Discarded	60	Discarded	15	15	14.5	14.8333
Kon	2017-10-27	197	B	W	L	2	9	Discarded	Discarded	47	Discarded	16	16	15	15.6667
Kon	2017-10-27	901	B	W	S	2	10	Discarded	Discarded	31	Discarded	16	16	18	16.6667
Kon	2017-10-27	50	B	W	L	3	1	Discarded	Discarded	NA	Discarded	NA	NA	NA	NA
Kon	2017-10-27	901	B	W	S	3	2	Discarded	Discarded	38	Discarded	14	16.5	14.5	15
Kon	2017-10-27	63	B	W	L	3	3	Discarded	Discarded	NA	Discarded	NA	NA	NA	NA
Kon	2017-10-27	131	B	W	L	3	4	Discarded	Discarded	112	Discarded	14	14	14	14
Kon	2017-10-31	919	B	W	S	3	5	Discarded	Discarded	61	Discarded	15.5	15	20	16.8333
Kon	2017-10-31	905	B	W	S	3	6	Discarded	Discarded	104	Discarded	18	13	15	15.3333
Kon	2017-10-31	54	B	W	L	3	7	Discarded	Discarded	107	Discarded	15	14	15.5	14.8333
Kon	2017-10-31	901	B	W	S	3	8	Discarded	Discarded	67	Discarded	14	13	13.5	13.5
Kon	2017-10-31	58	B	W	L	3	9	Discarded	Discarded	NA	Discarded	NA	NA	NA	NA
Kon	2017-11-02	900	B	W	S	3	10	Discarded	Discarded	62	Discarded	15	12.5	14.5	14
Kon	2017-11-02	901	B	W	S	4	1	Discarded	Discarded	108	Discarded	14	13	14	13.6667
Kon	2017-11-02	48	B	W	L	4	2	Discarded	Discarded	NA	Discarded	NA	NA	NA	NA
Kon	2017-11-02	97	B	W	L	4	3	Discarded	Discarded	100	Discarded	27	14	18	19.6667
Kon	2017-11-02	907	B	W	S	4	4	Discarded	Discarded	50	Discarded	15.5	14.5	15	15
Kon	2017-11-02	38	B	W	L	4	5	Discarded	Discarded	NA	Discarded	NA	NA	NA	NA
Kon	2017-11-02	37	B	W	L	4	6	Discarded	Discarded	56	Discarded	14	13	13	13.3333
Kon	2017-11-03	900	B	W	S	4	7	Discarded	Discarded	53	Discarded	17	15	15	15.6667
Kon	2017-11-03	34	B	W	L	4	8	Discarded	Discarded	NA	Discarded	NA	NA	NA	NA
Kon	2017-11-03	900	B	W	S	4	9	Discarded	Discarded	78	Discarded	15	13	13	13.6667
Kon	2017-11-03	920	B	W	S	4	10	Discarded	Discarded	200	Discarded	16.5	14	15	15.1667
Kon	2017-11-03	77	B	W	L	5	1	Discarded	Discarded	144	Discarded	14	13	13	13.3333
Kon	2017-11-03	900	B	W	S	5	2	Discarded	Discarded	126	Discarded	16	15	15	15.3333
Kon	2017-11-03	42	B	W	L	5	3	Discarded	Discarded	NA	Discarded	NA	NA	NA	NA
Kon	2017-11-07	36	B	W	L	5	4	Discarded	Discarded	NA	Discarded	NA	NA	NA	NA
Kon	2017-11-07	901	B	W	S	5	5	Discarded	Discarded	90	Discarded	18	17	19	18
Kon	2017-11-07	38	B	W	L	5	6	Discarded	Discarded	NA	Discarded	NA	NA	NA	NA
Kon	2017-11-07	900	B	W	S	5	7	Discarded	Discarded	106	Discarded	17	15.5	15	15.8333
Kon	2017-11-07	901	B	W	S	5	8	Discarded	Discarded	107	Discarded	15	12	14	13.6667
Kon	2017-11-07	38	B	W	L	5	9	Discarded	Discarded	74	Discarded	15	13	12	13.3333
Kon	2017-11-07	901	B	W	S	5	10	Discarded	Discarded	77	Discarded	14.5	14	14	14.1667
Kon	2017-11-07	46	B	W	L	6	1	Discarded	Discarded	53	Discarded	16	13	14.5	14.5
Kon	2017-11-10	925	B	W	S	6	2	Discarded	Discarded	200	Discarded	17.5	14	14.5	15.3333
Kon	2017-11-10	45	B	W	L	6	3	Discarded	Discarded	NA	Discarded	NA	NA	NA	NA
Kon	2017-11-10	901	B	W	S	6	4	Discarded	Discarded	200	Discarded	18	12.5	14	14.8333
Kon	2017-11-10	36	B	W	L	6	5	Discarded	Discarded	NA	Discarded	NA	NA	NA	NA
Kon	2017-11-10	901	B	W	S	6	6	Discarded	Discarded	200	Discarded	13.5	13.5	14	13.6667
Kon	2017-11-10	64	B	W	L	6	7	Discarded	Discarded	NA	Discarded	NA	NA	NA	NA
Kon	2017-11-10	69	B	W	L	6	8	Discarded	Discarded	NA	Discarded	NA	NA	NA	NA
Kon	2017-11-11	901	B	W	S	6	9	Discarded	Discarded	200	Discarded	16	13	15	14.6667
Kon	2017-11-11	904	B	W	S	6	10	Discarded	Discarded	200	Discarded	16	15	15	15.3333
Kon	2017-11-11	29	B	D	N	7	1	Discarded	Discarded	NA	Discarded	NA	NA	NA	NA
Kon	2017-11-11	40	B	D	F	7	2	Discarded	Discarded	NA	Discarded	NA	NA	NA	NA
Kon	2017-11-11	63	B	D	N	7	3	Discarded	Discarded	NA	Discarded	NA	NA	NA	NA
Kon	2017-11-11	40	B	D	F	7	4	Discarded	Discarded	NA	Discarded	NA	NA	NA	NA
Kon	2017-11-11	33	B	D	N	7	5	Discarded	Discarded	NA	Discarded	NA	NA	NA	NA
Kon	2017-11-11	108	B	D	N	7	6	Discarded	Discarded	135	Discarded	16	13.5	15	14.8333
Kon	2017-11-11	44	B	D	F	7	7	Discarded	Discarded	NA	Discarded	NA	NA	NA	NA
Kon	2017-11-11	65	B	D	N	7	8	Discarded	Discarded	NA	Discarded	NA	NA	NA	NA
Kon	2017-11-11	172	B	D	F	7	9	Discarded	Discarded	69	Discarded	16.5	14	16	15.5
Kon	2017-11-11	63	B	D	F	7	10	Discarded	Discarded	200	Discarded	33	14	18	21.6667
Kon	2017-11-14	38	B	D	F	8	1	Discarded	Discarded	NA	Discarded	NA	NA	NA	NA
Kon	2017-11-14	36	B	D	N	8	2	Discarded	Discarded	NA	Discarded	NA	NA	NA	NA
Kon	2017-11-14	71	B	D	F	8	3	Discarded	Discarded	NA	Discarded	NA	NA	NA	NA
Kon	2017-11-14	32	B	D	N	8	4	Discarded	Discarded	NA	Discarded	NA	NA	NA	NA
Kon	2017-11-14	112	B	D	N	8	5	Discarded	Discarded	NA	Discarded	NA	NA	NA	NA
Kon	2017-11-14	152	B	D	F	8	6	Discarded	Discarded	92	Discarded	17	13	15	15
Kon	2017-11-14	32	B	D	N	8	7	Discarded	Discarded	NA	Discarded	NA	NA	NA	NA
Kon	2017-11-14	57	B	D	F	8	8	Discarded	Discarded	NA	Discarded	NA	NA	NA	NA
Kon	2017-11-14	53	B	D	F	8	9	Discarded	Discarded	NA	Discarded	NA	NA	NA	NA
Kon	2017-11-14	61	B	D	N	8	10	Discarded	Discarded	NA	Discarded	NA	NA	NA	NA
Kon	2017-11-15	64	B	D	F	9	1	Discarded	Discarded	NA	Discarded	NA	NA	NA	NA
Kon	2017-11-15	74	B	D	N	9	2	Discarded	Discarded	NA	Discarded	NA	NA	NA	NA
Kon	2017-11-15	182	B	D	N	9	3	Discarded	Discarded	NA	Discarded	NA	NA	NA	NA
Kon	2017-11-15	57	B	D	F	9	4	Discarded	Discarded	NA	Discarded	NA	NA	NA	NA
Kon	2017-11-15	48	B	D	N	9	5	Discarded	Discarded	NA	Discarded	NA	NA	NA	NA
Kon	2017-11-15	46	B	D	N	9	6	Discarded	Discarded	NA	Discarded	NA	NA	NA	NA
Kon	2017-11-15	65	B	D	F	9	7	Discarded	Discarded	NA	Discarded	NA	NA	NA	NA
Kon	2017-11-15	44	B	D	F	9	8	Discarded	Discarded	NA	Discarded	NA	NA	NA	NA
Kon	2017-11-15	29	B	D	N	9	9	Discarded	Discarded	NA	Discarded	NA	NA	NA	NA
Kon	2017-11-15	56	B	D	F	9	10	Discarded	Discarded	NA	Discarded	NA	NA	NA	NA
Kon	2017-11-16	44	B	D	F	10	1	Discarded	Discarded	NA	Discarded	NA	NA	NA	NA
Kon	2017-11-16	43	B	D	N	10	2	Discarded	Discarded	NA	Discarded	NA	NA	NA	NA
Kon	2017-11-16	38	B	D	F	10	3	Discarded	Discarded	NA	Discarded	NA	NA	NA	NA
Kon	2017-11-16	43	B	D	N	10	4	Discarded	Discarded	NA	Discarded	NA	NA	NA	NA
Kon	2017-11-16	38	B	D	N	10	5	Discarded	Discarded	NA	Discarded	NA	NA	NA	NA
Kon	2017-11-16	37	B	D	F	10	6	Discarded	Discarded	NA	Discarded	NA	NA	NA	NA
Kon	2017-11-16	36	B	D	F	10	7	Discarded	Discarded	NA	Discarded	NA	NA	NA	NA
Kon	2017-11-16	79	B	D	N	10	8	Discarded	Discarded	NA	Discarded	NA	NA	NA	NA
Kon	2017-11-16	47	B	D	N	10	9	Discarded	Discarded	NA	Discarded	NA	NA	NA	NA
Kon	2017-11-16	34	B	D	F	10	10	Discarded	Discarded	NA	Discarded	NA	NA	NA	NA
Kon	2017-11-22	44	B	D	F	11	1	Discarded	Discarded	NA	Discarded	NA	NA	NA	NA
Kon	2017-11-22	36	B	D	F	11	2	Discarded	Discarded	NA	Discarded	NA	NA	NA	NA
Kon	2017-11-22	51	B	D	N	11	3	Discarded	Discarded	NA	Discarded	NA	NA	NA	NA
Kon	2017-11-22	31	B	D	N	11	4	Discarded	Discarded	NA	Discarded	NA	NA	NA	NA
Kon	2017-11-22	40	B	D	F	11	5	Discarded	Discarded	NA	Discarded	NA	NA	NA	NA
Kon	2017-11-22	44	B	D	N	11	6	Discarded	Discarded	NA	Discarded	NA	NA	NA	NA
Kon	2017-11-22	105	B	D	N	11	7	Discarded	Discarded	NA	Discarded	NA	NA	NA	NA
Kon	2017-11-22	36	B	D	F	11	8	Discarded	Discarded	NA	Discarded	NA	NA	NA	NA
Kon	2017-11-22	63	B	D	F	11	9	Discarded	Discarded	NA	Discarded	NA	NA	NA	NA
Kon	2017-11-22	40	B	D	N	11	10	Discarded	Discarded	NA	Discarded	NA	NA	NA	NA
Kon	2017-11-24	39	B	D	N	12	1	Discarded	Discarded	NA	Discarded	NA	NA	NA	NA
Kon	2017-11-24	41	B	D	F	12	2	Discarded	Discarded	NA	Discarded	NA	NA	NA	NA
Kon	2017-11-24	39	B	D	F	12	3	Discarded	Discarded	NA	Discarded	NA	NA	NA	NA
Kon	2017-11-24	34	B	D	N	12	4	Discarded	Discarded	NA	Discarded	NA	NA	NA	NA
Kon	2017-11-24	36	B	D	N	12	5	Discarded	Discarded	NA	Discarded	NA	NA	NA	NA
Kon	2017-11-24	52	B	D	F	12	6	Discarded	Discarded	NA	Discarded	NA	NA	NA	NA
Kon	2017-11-24	41	B	D	F	12	7	Discarded	Discarded	NA	Discarded	NA	NA	NA	NA
Kon	2017-11-24	67	B	D	N	12	8	Discarded	Discarded	NA	Discarded	NA	NA	NA	NA
Kon	2017-11-24	34	B	D	F	12	9	Discarded	Discarded	NA	Discarded	NA	NA	NA	NA
Kon	2017-11-24	51	B	D	N	12	10	Discarded	Discarded	NA	Discarded	NA	NA	NA	NA
Fin	2017-06-29	448	A	D	F	1	1	Discarded	Discarded	NA	Discarded	NA	NA	NA	NA
Fin	2017-06-29	171	A	D	N	1	2	Discarded	Discarded	NA	Discarded	NA	NA	NA	NA
Fin	2017-07-09	447	A	D	F	1	3	Discarded	Discarded	NA	Discarded	NA	NA	NA	NA
Fin	2017-07-09	53	A	D	N	1	4	Discarded	Discarded	NA	Discarded	NA	NA	NA	NA
Fin	2017-07-09	523	A	D	F	1	5	Discarded	Discarded	NA	Discarded	NA	NA	NA	NA
Fin	2017-07-09	71	A	D	F	1	6	Discarded	Discarded	NA	Discarded	NA	NA	NA	NA
Fin	2017-07-09	84	A	D	N	1	7	Discarded	Discarded	NA	Discarded	NA	NA	NA	NA
Fin	2017-07-09	48	A	D	N	1	8	Discarded	Discarded	NA	Discarded	NA	NA	NA	NA
Fin	2017-07-09	71	A	D	F	1	9	Discarded	Discarded	NA	Discarded	NA	NA	NA	NA
Fin	2017-07-09	74	A	D	N	1	10	Discarded	Discarded	NA	Discarded	NA	NA	NA	NA
Fin	2017-07-09	108	A	D	N	2	1	Discarded	Discarded	NA	Discarded	NA	NA	NA	NA
Fin	2017-07-12	708	A	D	F	2	2	Discarded	Discarded	NA	Discarded	NA	NA	NA	NA
Fin	2017-07-12	143	A	D	N	2	3	Discarded	Discarded	NA	Discarded	NA	NA	NA	NA
Fin	2017-07-12	383	A	D	F	2	4	Discarded	Discarded	NA	Discarded	NA	NA	NA	NA
Fin	2017-07-12	114	A	D	F	2	5	Discarded	Discarded	NA	Discarded	NA	NA	NA	NA
Fin	2017-07-12	125	A	D	N	2	6	Discarded	Discarded	NA	Discarded	NA	NA	NA	NA
Fin	2017-07-12	324	A	D	N	2	7	Discarded	Discarded	NA	Discarded	NA	NA	NA	NA
Fin	2017-07-12	89	A	D	F	2	8	Discarded	Discarded	NA	Discarded	NA	NA	NA	NA
Fin	2017-07-12	191	A	D	F	2	9	Discarded	Discarded	NA	Discarded	NA	NA	NA	NA
Fin	2017-07-12	49	A	D	N	2	10	Discarded	Discarded	NA	Discarded	NA	NA	NA	NA
Fin	2017-07-12	122	A	D	F	3	1	Discarded	Discarded	NA	Discarded	NA	NA	NA	NA
Fin	2017-07-12	85	A	D	N	3	2	Discarded	Discarded	NA	Discarded	NA	NA	NA	NA
Fin	2017-07-12	64	A	D	N	3	3	Discarded	Discarded	NA	Discarded	NA	NA	NA	NA
Fin	2017-07-20	269	A	D	F	3	4	Discarded	Discarded	NA	Discarded	NA	NA	NA	NA
Fin	2017-07-20	93	A	D	F	3	5	Discarded	Discarded	NA	Discarded	NA	NA	NA	NA
Fin	2017-07-20	107	A	D	N	3	6	Discarded	Discarded	NA	Discarded	NA	NA	NA	NA
Fin	2017-07-20	84	A	D	N	3	7	Discarded	Discarded	NA	Discarded	NA	NA	NA	NA
Fin	2017-07-20	89	A	D	F	3	8	Discarded	Discarded	NA	Discarded	NA	NA	NA	NA
Fin	2017-07-20	119	A	D	N	3	9	Discarded	Discarded	NA	Discarded	NA	NA	NA	NA
Fin	2017-07-20	88	A	D	F	3	10	Discarded	Discarded	NA	Discarded	NA	NA	NA	NA
Fin	2017-07-20	70	A	D	N	4	1	Discarded	Discarded	NA	Discarded	NA	NA	NA	NA
Fin	2017-07-20	94	A	D	F	4	2	Discarded	Discarded	NA	Discarded	NA	NA	NA	NA
Fin	2017-07-20	104	A	D	F	4	3	Discarded	Discarded	NA	Discarded	NA	NA	NA	NA
Fin	2017-07-22	86	A	D	N	4	4	Discarded	Discarded	NA	Discarded	NA	NA	NA	NA
Fin	2017-07-22	90	A	D	F	4	5	Discarded	Discarded	NA	Discarded	NA	NA	NA	NA
Fin	2017-07-22	105	A	D	N	4	6	Discarded	Discarded	NA	Discarded	NA	NA	NA	NA
Fin	2017-07-22	97	A	D	N	4	7	Discarded	Discarded	NA	Discarded	NA	NA	NA	NA
Fin	2017-07-22	84	A	D	F	4	8	Discarded	Discarded	NA	Discarded	NA	NA	NA	NA
Fin	2017-07-22	103	A	D	F	4	9	Discarded	Discarded	NA	Discarded	NA	NA	NA	NA
Fin	2017-07-22	59	A	D	N	4	10	Discarded	Discarded	NA	Discarded	NA	NA	NA	NA
Fin	2017-07-22	86	A	D	F	5	1	Discarded	Discarded	NA	Discarded	NA	NA	NA	NA
Fin	2017-07-22	103	A	D	F	5	2	Discarded	Discarded	NA	Discarded	NA	NA	NA	NA
Fin	2017-07-22	71	A	D	N	5	3	Discarded	Discarded	NA	Discarded	NA	NA	NA	NA
Fin	2017-07-22	72	A	D	N	5	4	Discarded	Discarded	NA	Discarded	NA	NA	NA	NA
Fin	2017-07-28	66	A	D	F	5	5	Discarded	Discarded	NA	Discarded	NA	NA	NA	NA
Fin	2017-07-28	59	A	D	N	5	6	Discarded	Discarded	NA	Discarded	NA	NA	NA	NA
Fin	2017-07-28	71	A	D	F	5	7	Discarded	Discarded	NA	Discarded	NA	NA	NA	NA
Fin	2017-07-28	550	A	D	N	5	8	Discarded	Discarded	200	Discarded	11	12	11	11.3333
Fin	2017-07-28	43	A	D	N	5	9	Discarded	Discarded	NA	Discarded	NA	NA	NA	NA
Fin	2017-07-28	60	A	D	F	5	10	Discarded	Discarded	NA	Discarded	NA	NA	NA	NA
Fin	2017-07-28	82	A	D	F	6	1	Discarded	Discarded	NA	Discarded	NA	NA	NA	NA
Fin	2017-07-28	36	A	D	N	6	2	Discarded	Discarded	NA	Discarded	NA	NA	NA	NA
Fin	2017-07-28	221	A	D	F	6	3	Discarded	Discarded	NA	Discarded	NA	NA	NA	NA
Fin	2017-07-28	71	A	D	N	6	4	Discarded	Discarded	51	Discarded	9.5	10	10.5	10
Fin	2017-07-30	51	A	D	N	6	5	Discarded	Discarded	NA	Discarded	NA	NA	NA	NA
Fin	2017-07-30	900	A	D	F	6	6	Discarded	Discarded	49	Discarded	10	12	9.5	10.5
Fin	2017-07-30	149	A	D	F	6	7	Discarded	Discarded	65	Discarded	10	12.5	10	10.8333
Fin	2017-07-30	92	A	D	N	6	8	Discarded	Discarded	45	Discarded	7	8	7	7.33333
Fin	2017-07-30	51	A	D	N	6	9	Discarded	Discarded	64.5	Discarded	8	10	11	9.66667
Fin	2017-07-30	476	A	D	F	6	10	Discarded	Discarded	NA	Discarded	NA	NA	NA	NA
Fin	2017-08-01	74	A	W	L	7	1	Discarded	Discarded	NA	Discarded	NA	NA	NA	NA
Fin	2017-08-01	97	A	W	S	7	2	Discarded	Discarded	NA	Discarded	NA	NA	NA	NA
Fin	2017-08-01	902	A	W	S	7	3	Discarded	Discarded	120	Discarded	14	11.5	11	12.1667
Fin	2017-08-01	101	A	W	L	7	4	Discarded	Discarded	NA	Discarded	NA	NA	NA	NA
Fin	2017-08-01	48	A	W	S	7	5	Discarded	Discarded	NA	Discarded	NA	NA	NA	NA
Fin	2017-08-01	46	A	W	L	7	6	Discarded	Discarded	NA	Discarded	NA	NA	NA	NA
Fin	2017-08-01	38	A	W	L	7	7	Discarded	Discarded	NA	Discarded	NA	NA	NA	NA
Fin	2017-08-01	295	A	W	S	7	8	Discarded	Discarded	43	Discarded	12	16	13	13.6667
Fin	2017-08-01	68	A	W	L	7	9	Discarded	Discarded	NA	Discarded	NA	NA	NA	NA
Fin	2017-08-04	901	A	W	S	7	10	Discarded	Discarded	200	Discarded	12	10	12	11.3333
Fin	2017-08-04	63	A	W	S	8	1	Discarded	Discarded	NA	Discarded	NA	NA	NA	NA
Fin	2017-08-04	89	A	W	L	8	2	Discarded	Discarded	69	Discarded	9	7	10	8.66667
Fin	2017-08-04	901	A	W	S	8	3	Discarded	Discarded	140	Discarded	12	11.5	11.5	11.6667
Fin	2017-08-04	53	A	W	L	8	4	Discarded	Discarded	NA	Discarded	NA	NA	NA	NA
Fin	2017-08-04	147	A	W	S	8	5	Discarded	Discarded	NA	Discarded	NA	NA	NA	NA
Fin	2017-08-04	95	A	W	S	8	6	Discarded	Discarded	NA	Discarded	NA	NA	NA	NA
Fin	2017-08-04	118	A	W	L	8	7	Discarded	Discarded	NA	Discarded	NA	NA	NA	NA
Fin	2017-08-04	72	A	W	L	8	8	Discarded	Discarded	NA	Discarded	NA	NA	NA	NA
Fin	2017-08-04	84	A	W	S	8	9	Discarded	Discarded	NA	Discarded	NA	NA	NA	NA
Fin	2017-08-04	50	A	W	L	8	10	Discarded	Discarded	NA	Discarded	NA	NA	NA	NA
Fin	2017-08-05	107	A	W	L	9	1	Discarded	Discarded	NA	Discarded	NA	NA	NA	NA
Fin	2017-08-05	608	A	W	S	9	2	Discarded	Discarded	79	Discarded	12.5	12	10.5	11.6667
Fin	2017-08-05	610	A	W	S	9	3	Discarded	Discarded	125.5	Discarded	11.5	10	10.5	10.6667
Fin	2017-08-05	50	A	W	L	9	4	Discarded	Discarded	NA	Discarded	NA	NA	NA	NA
Fin	2017-08-05	53	A	W	L	9	5	Discarded	Discarded	NA	Discarded	NA	NA	NA	NA
Fin	2017-08-05	807	A	W	S	9	6	Discarded	Discarded	112	Discarded	11	9	10	10
Fin	2017-08-05	46	A	W	L	9	7	Discarded	Discarded	NA	Discarded	NA	NA	NA	NA
Fin	2017-08-05	92	A	W	S	9	8	Discarded	Discarded	NA	Discarded	NA	NA	NA	NA
Fin	2017-08-05	734	A	W	S	9	9	Discarded	Discarded	200	Discarded	12.5	8.4	11.5	10.8
Fin	2017-08-05	48	A	W	L	9	10	Discarded	Discarded	NA	Discarded	NA	NA	NA	NA
Fin	2017-08-08	49	A	W	L	10	1	Discarded	Discarded	NA	Discarded	NA	NA	NA	NA
Fin	2017-08-08	58	A	W	L	10	2	Discarded	Discarded	NA	Discarded	NA	NA	NA	NA
Fin	2017-08-08	87	A	W	S	10	3	Discarded	Discarded	NA	Discarded	NA	NA	NA	NA
Fin	2017-08-08	130	A	W	L	10	4	Discarded	Discarded	76	Discarded	12	11	10	11
Fin	2017-08-08	224	A	W	S	10	5	Discarded	Discarded	NA	Discarded	NA	NA	NA	NA
Fin	2017-08-08	61	A	W	L	10	6	Discarded	Discarded	NA	Discarded	NA	NA	NA	NA
Fin	2017-08-08	901	A	W	S	10	7	Discarded	Discarded	179	Discarded	13	11.5	13	12.5
Fin	2017-08-08	45	A	W	L	10	8	Discarded	Discarded	NA	Discarded	NA	NA	NA	NA
Fin	2017-08-08	930	A	W	S	10	9	Discarded	Discarded	199.5	Discarded	12	10	13	11.6667
Fin	2017-08-08	55	A	W	S	10	10	Discarded	Discarded	NA	Discarded	NA	NA	NA	NA
Fin	2017-08-12	44	A	W	L	11	1	Discarded	Discarded	NA	Discarded	NA	NA	NA	NA
Fin	2017-08-12	902	A	W	S	11	2	Discarded	Discarded	124	Discarded	9	11.5	8	9.5
Fin	2017-08-12	53	A	W	L	11	3	Discarded	Discarded	NA	Discarded	NA	NA	NA	NA
Fin	2017-08-12	900	A	W	S	11	4	Discarded	Discarded	200	Discarded	12	11	11.5	11.5
Fin	2017-08-12	46	A	W	L	11	5	Discarded	Discarded	NA	Discarded	NA	NA	NA	NA
Fin	2017-08-12	910	A	W	S	11	6	Discarded	Discarded	200	Discarded	11	9.5	10	10.1667
Fin	2017-08-12	912	A	W	S	11	7	Discarded	Discarded	48	Discarded	11	11.5	11	11.1667
Fin	2017-08-12	53	A	W	L	11	8	Discarded	Discarded	NA	Discarded	NA	NA	NA	NA
Fin	2017-08-12	42	A	W	L	11	9	Discarded	Discarded	NA	Discarded	NA	NA	NA	NA
Fin	2017-08-12	909	A	W	S	11	10	Discarded	Discarded	200	Discarded	11	11	12	11.3333
Fin	2017-08-15	864	A	W	S	12	1	Discarded	Discarded	45	Discarded	10	9	11	10
Fin	2017-08-15	211	A	W	S	12	2	Discarded	Discarded	88	Discarded	11	11	10	10.6667
Fin	2017-08-15	47	A	W	L	12	3	Discarded	Discarded	NA	Discarded	NA	NA	NA	NA
Fin	2017-08-15	228	A	W	S	12	4	Discarded	Discarded	NA	Discarded	NA	NA	NA	NA
Fin	2017-08-15	67	A	W	S	12	5	Discarded	Discarded	NA	Discarded	NA	NA	NA	NA
Fin	2017-08-15	46	A	W	L	12	6	Discarded	Discarded	NA	Discarded	NA	NA	NA	NA
Fin	2017-08-15	39	A	W	L	12	7	Discarded	Discarded	NA	Discarded	NA	NA	NA	NA
Fin	2017-08-15	79	A	W	S	12	8	Discarded	Discarded	NA	Discarded	NA	NA	NA	NA
Fin	2017-08-15	66	A	W	L	12	9	Discarded	Discarded	NA	Discarded	NA	NA	NA	NA
Fin	2017-08-15	49	A	W	L	12	10	Discarded	Discarded	NA	Discarded	NA	NA	NA	NA
Fig	2017-06-27	100	A	D	N	1	1	Discarded	Discarded	NA	Discarded	NA	NA	NA	NA
Fig	2017-06-29	388	A	D	F	1	2	Discarded	Discarded	NA	Discarded	NA	NA	NA	NA
Fig	2017-07-12	405	A	D	F	1	3	Discarded	Discarded	NA	Discarded	NA	NA	NA	NA
Fig	2017-07-12	40	A	D	N	1	4	Discarded	Discarded	NA	Discarded	NA	NA	NA	NA
Fig	2017-07-12	37	A	D	F	1	5	Discarded	Discarded	NA	Discarded	NA	NA	NA	NA
Fig	2017-07-12	149	A	D	F	1	6	Discarded	Discarded	NA	Discarded	NA	NA	NA	NA
Fig	2017-07-12	40	A	D	N	1	7	Discarded	Discarded	NA	Discarded	NA	NA	NA	NA
Fig	2017-07-12	192	A	D	F	1	8	Discarded	Discarded	NA	Discarded	NA	NA	NA	NA
Fig	2017-07-12	27	A	D	N	1	9	Discarded	Discarded	NA	Discarded	NA	NA	NA	NA
Fig	2017-07-12	63	A	D	N	1	10	Discarded	Discarded	NA	Discarded	NA	NA	NA	NA
Fig	2017-07-12	31	A	D	N	2	1	Discarded	Discarded	NA	Discarded	NA	NA	NA	NA
Fig	2017-07-12	37	A	D	F	2	2	Discarded	Discarded	NA	Discarded	NA	NA	NA	NA
Fig	2017-07-12	76	A	D	N	2	3	Discarded	Discarded	NA	Discarded	NA	NA	NA	NA
Fig	2017-07-15	48	A	D	N	2	4	Discarded	Discarded	NA	Discarded	NA	NA	NA	NA
Fig	2017-07-15	47	A	D	F	2	5	Discarded	Discarded	NA	Discarded	NA	NA	NA	NA
Fig	2017-07-15	36	A	D	N	2	6	Discarded	Discarded	NA	Discarded	NA	NA	NA	NA
Fig	2017-07-15	100	A	D	F	2	7	Discarded	Discarded	NA	Discarded	NA	NA	NA	NA
Fig	2017-07-15	47	A	D	N	2	8	Discarded	Discarded	NA	Discarded	NA	NA	NA	NA
Fig	2017-07-15	56	A	D	F	2	9	Discarded	Discarded	NA	Discarded	NA	NA	NA	NA
Fig	2017-07-15	77	A	D	F	2	10	Discarded	Discarded	NA	Discarded	NA	NA	NA	NA
Fig	2017-07-15	36	A	D	F	3	1	Discarded	Discarded	NA	Discarded	NA	NA	NA	NA
Fig	2017-07-15	47	A	D	N	3	2	Discarded	Discarded	NA	Discarded	NA	NA	NA	NA
Fig	2017-07-15	372	A	D	F	3	3	Discarded	Discarded	NA	Discarded	NA	NA	NA	NA
Fig	2017-07-15	39	A	D	N	3	4	Discarded	Discarded	NA	Discarded	NA	NA	NA	NA
Fig	2017-07-20	45	A	D	N	3	5	Discarded	Discarded	NA	Discarded	NA	NA	NA	NA
Fig	2017-07-20	35	A	D	F	3	6	Discarded	Discarded	NA	Discarded	NA	NA	NA	NA
Fig	2017-07-20	40	A	D	N	3	7	Discarded	Discarded	NA	Discarded	NA	NA	NA	NA
Fig	2017-07-20	105	A	D	F	3	8	Discarded	Discarded	NA	Discarded	NA	NA	NA	NA
Fig	2017-07-20	41	A	D	N	3	9	Discarded	Discarded	NA	Discarded	NA	NA	NA	NA
Fig	2017-07-20	64	A	D	F	3	10	Discarded	Discarded	NA	Discarded	NA	NA	NA	NA
Fig	2017-07-20	35	A	D	F	4	1	Discarded	Discarded	NA	Discarded	NA	NA	NA	NA
Fig	2017-07-20	42	A	D	N	4	2	Discarded	Discarded	NA	Discarded	NA	NA	NA	NA
Fig	2017-07-20	127	A	D	F	4	3	Discarded	Discarded	NA	Discarded	NA	NA	NA	NA
Fig	2017-07-20	43	A	D	F	4	4	Discarded	Discarded	NA	Discarded	NA	NA	NA	NA
Fig	2017-07-20	36	A	D	N	4	5	Discarded	Discarded	NA	Discarded	NA	NA	NA	NA
Fig	2017-07-22	36	A	D	N	4	6	Discarded	Discarded	NA	Discarded	NA	NA	NA	NA
Fig	2017-07-22	45	A	D	F	4	7	Discarded	Discarded	NA	Discarded	NA	NA	NA	NA
Fig	2017-07-22	39	A	D	N	4	8	Discarded	Discarded	NA	Discarded	NA	NA	NA	NA
Fig	2017-07-22	129	A	D	F	4	9	Discarded	Discarded	NA	Discarded	NA	NA	NA	NA
Fig	2017-07-22	31	A	D	N	4	10	Discarded	Discarded	NA	Discarded	NA	NA	NA	NA
Fig	2017-07-22	31	A	D	N	5	1	Discarded	Discarded	NA	Discarded	NA	NA	NA	NA
Fig	2017-07-22	84	A	D	F	5	2	Discarded	Discarded	NA	Discarded	NA	NA	NA	NA
Fig	2017-07-22	62	A	D	F	5	3	Discarded	Discarded	NA	Discarded	NA	NA	NA	NA
Fig	2017-07-22	36	A	D	N	5	4	Discarded	Discarded	NA	Discarded	NA	NA	NA	NA
Fig	2017-07-22	115	A	D	F	5	5	Discarded	Discarded	NA	Discarded	NA	NA	NA	NA
Fig	2017-07-22	60	A	D	N	5	6	Discarded	Discarded	NA	Discarded	NA	NA	NA	NA
Fig	2017-07-28	33	A	D	N	5	7	Discarded	Discarded	NA	Discarded	NA	NA	NA	NA
Fig	2017-07-28	36	A	D	F	5	8	Discarded	Discarded	NA	Discarded	NA	NA	NA	NA
Fig	2017-07-28	36	A	D	F	5	9	Discarded	Discarded	NA	Discarded	NA	NA	NA	NA
Fig	2017-07-28	51	A	D	N	5	10	Discarded	Discarded	NA	Discarded	NA	NA	NA	NA
Fig	2017-07-28	109	A	D	F	6	1	Discarded	Discarded	NA	Discarded	NA	NA	NA	NA
Fig	2017-07-28	45	A	D	F	6	2	Discarded	Discarded	NA	Discarded	NA	NA	NA	NA
Fig	2017-07-28	63	A	D	N	6	3	Discarded	Discarded	NA	Discarded	NA	NA	NA	NA
Fig	2017-07-28	42	A	D	F	6	4	Discarded	Discarded	NA	Discarded	NA	NA	NA	NA
Fig	2017-07-28	39	A	D	N	6	5	Discarded	Discarded	NA	Discarded	NA	NA	NA	NA
Fig	2017-07-28	27	A	D	N	6	6	Discarded	Discarded	NA	Discarded	NA	NA	NA	NA
Fig	2017-07-28	36	A	D	F	6	7	Discarded	Discarded	NA	Discarded	NA	NA	NA	NA
Fig	2017-07-28	28	A	D	N	6	8	Discarded	Discarded	NA	Discarded	NA	NA	NA	NA
Fig	2017-07-28	28	A	D	N	6	9	Discarded	Discarded	NA	Discarded	NA	NA	NA	NA
Fig	2017-07-28	63	A	D	F	6	10	Discarded	Discarded	NA	Discarded	NA	NA	NA	NA
Fig	2017-07-30	33	A	W	L	7	1	Discarded	Discarded	NA	Discarded	NA	NA	NA	NA
Fig	2017-07-30	71	A	W	L	7	2	Discarded	Discarded	NA	Discarded	NA	NA	NA	NA
Fig	2017-07-30	904	A	W	S	7	3	Discarded	Discarded	189	Discarded	13	13.5	14	13.5
Fig	2017-07-30	71	A	W	L	7	4	Discarded	Discarded	78	Discarded	11	11	13	11.6667
Fig	2017-08-01	902	A	W	S	7	5	Discarded	Discarded	86	Discarded	11	10	16	12.3333
Fig	2017-08-01	33	A	W	L	7	6	Discarded	Discarded	NA	Discarded	NA	NA	NA	NA
Fig	2017-08-01	901	A	W	S	7	7	Discarded	Discarded	67	Discarded	12	15	13	13.3333
Fig	2017-08-01	902	A	W	S	7	8	Discarded	Discarded	95	Discarded	10	12.5	13.5	12
Fig	2017-08-01	34	A	W	L	7	9	Discarded	Discarded	NA	Discarded	NA	NA	NA	NA
Fig	2017-08-01	901	A	W	S	7	10	Discarded	Discarded	58	Discarded	10	11	9.5	10.1667
Fig	2017-08-01	36	A	W	L	8	1	Discarded	Discarded	NA	Discarded	NA	NA	NA	NA
Fig	2017-08-04	938	A	W	S	8	2	Discarded	Discarded	200	Discarded	12	11	12	11.6667
Fig	2017-08-04	45	A	W	L	8	3	Discarded	Discarded	NA	Discarded	NA	NA	NA	NA
Fig	2017-08-04	901	A	W	S	8	4	Discarded	Discarded	133	Discarded	11.5	9	12	10.8333
Fig	2017-08-04	33	A	W	L	8	5	Discarded	Discarded	NA	Discarded	NA	NA	NA	NA
Fig	2017-08-04	893	A	W	S	8	6	Discarded	Discarded	NA	Discarded	NA	NA	NA	NA
Fig	2017-08-04	27	A	W	L	8	7	Discarded	Discarded	NA	Discarded	NA	NA	NA	NA
Fig	2017-08-05	901	A	W	S	8	8	Discarded	Discarded	171	Discarded	12	10.5	12	11.5
Fig	2017-08-05	174	A	W	L	8	9	Discarded	Discarded	NA	Discarded	NA	NA	NA	NA
Fig	2017-08-05	901	A	W	S	8	10	Discarded	Discarded	75	Discarded	11	13	14	12.6667
Fig	2017-08-05	26	A	W	L	9	1	Discarded	Discarded	NA	Discarded	NA	NA	NA	NA
Fig	2017-08-05	901	A	W	S	9	2	Discarded	Discarded	134	Discarded	10.5	12	11	11.1667
Fig	2017-08-05	33	A	W	L	9	3	Discarded	Discarded	NA	Discarded	NA	NA	NA	NA
Fig	2017-08-08	961	A	W	S	9	4	Discarded	Discarded	126	Discarded	14	12	14	13.3333
Fig	2017-08-08	29	A	W	L	9	5	Discarded	Discarded	NA	Discarded	NA	NA	NA	NA
Fig	2017-08-08	32	A	W	L	9	6	Discarded	Discarded	NA	Discarded	NA	NA	NA	NA
Fig	2017-08-08	901	A	W	S	9	7	Discarded	Discarded	174	Discarded	11.5	10.5	12	11.3333
Fig	2017-08-08	363	A	W	L	9	8	Discarded	Discarded	102	Discarded	11	11	12	11.3333
Fig	2017-08-08	34	A	W	L	9	9	Discarded	Discarded	NA	Discarded	NA	NA	NA	NA
Fig	2017-08-08	901	A	W	S	9	10	Discarded	Discarded	64	Discarded	15	11	13	13
Fig	2017-08-08	43	A	W	L	10	1	Discarded	Discarded	NA	Discarded	NA	NA	NA	NA
Fig	2017-08-12	901	A	W	S	10	2	Discarded	Discarded	102	Discarded	12	12	14	12.6667
Fig	2017-08-12	28	A	W	L	10	3	Discarded	Discarded	NA	Discarded	NA	NA	NA	NA
Fig	2017-08-12	901	A	W	S	10	4	Discarded	Discarded	35	Discarded	12	11	9	10.6667
Fig	2017-08-12	29	A	W	L	10	5	Discarded	Discarded	NA	Discarded	NA	NA	NA	NA
Fig	2017-08-12	26	A	W	L	10	6	Discarded	Discarded	NA	Discarded	NA	NA	NA	NA
Fig	2017-08-12	902	A	W	S	10	7	Discarded	Discarded	187	Discarded	11	12	13	12
Fig	2017-08-12	29	A	W	L	10	8	Discarded	Discarded	NA	Discarded	NA	NA	NA	NA
Fig	2017-08-12	901	A	W	S	10	9	Discarded	Discarded	182	Discarded	12	12	13	12.3333
Fig	2017-08-15	901	A	W	S	10	10	Discarded	Discarded	92	Discarded	11	11	12	11.3333
Fig	2017-08-15	30	A	W	L	11	1	Discarded	Discarded	NA	Discarded	NA	NA	NA	NA
Fig	2017-08-15	907	A	W	S	11	2	Discarded	Discarded	175	Discarded	11.5	11.5	12	11.6667
Fig	2017-08-15	37	A	W	L	11	3	Discarded	Discarded	NA	Discarded	NA	NA	NA	NA
Fig	2017-08-15	901	A	W	S	11	4	Discarded	Discarded	200	Discarded	12	12	11	11.6667
Fig	2017-08-15	30	A	W	L	11	5	Discarded	Discarded	NA	Discarded	NA	NA	NA	NA
Fig	2017-08-15	902	A	W	S	11	6	Discarded	Discarded	200	Discarded	11	12	12.5	11.8333
Fig	2017-08-15	37	A	W	L	11	7	Discarded	Discarded	NA	Discarded	NA	NA	NA	NA
Fig	2017-08-15	915	A	W	S	11	8	Discarded	Discarded	30	Discarded	11	12	10.5	11.1667
Fig	2017-08-15	34	A	W	L	11	9	Discarded	Discarded	NA	Discarded	NA	NA	NA	NA
Fig	2017-08-15	901	A	W	S	11	10	Discarded	Discarded	200	Discarded	12	11	11	11.3333
Fig	2017-08-19	482	A	W	S	12	1	Discarded	Discarded	189	Discarded	10.5	12	11.5	11.3333
Fig	2017-08-19	186	A	W	L	12	2	Discarded	Discarded	22	Discarded	8	10	11	9.66667
Fig	2017-08-19	782	A	W	S	12	3	Discarded	Discarded	56	Discarded	13	14	11	12.6667
Fig	2017-08-19	139	A	W	L	12	4	Discarded	Discarded	NA	Discarded	NA	NA	NA	NA
Fig	2017-08-19	911	A	W	S	12	5	Discarded	Discarded	200	Discarded	11	13	12	12
Fig	2017-08-19	29	A	W	L	12	6	Discarded	Discarded	NA	Discarded	NA	NA	NA	NA
Fig	2017-08-19	428	A	W	S	12	7	Discarded	Discarded	NA	Discarded	NA	NA	NA	NA
Fig	2017-08-19	32	A	W	L	12	8	Discarded	Discarded	NA	Discarded	NA	NA	NA	NA
Fig	2017-08-19	421	A	W	S	12	9	Discarded	Discarded	36	Discarded	7.5	9	11	9.16667
Fig	2017-08-19	37	A	W	L	12	10	Discarded	Discarded	NA	Discarded	NA	NA	NA	NA
Pip	2017-07-15	901	A	D	F	1	1	Discarded	Discarded	NA	Discarded	NA	NA	NA	NA
Pip	2017-07-20	901	A	D	F	1	2	Discarded	Discarded	NA	Discarded	NA	NA	NA	NA
Pip	2017-08-04	900	A	D	F	1	3	Discarded	Discarded	NA	Discarded	NA	NA	NA	NA
Pip	2017-08-04	95	A	D	N	1	4	Discarded	Discarded	NA	Discarded	NA	NA	NA	NA
Pip	2017-08-04	901	A	D	F	1	5	Discarded	Discarded	99	Discarded	13.5	13	13	13.1667
Pip	2017-08-19	87	A	D	N	1	6	Discarded	Discarded	NA	Discarded	NA	NA	NA	NA
Pip	2017-08-19	901	A	D	F	1	7	Discarded	Discarded	69	Discarded	12	9	14	11.6667
Pip	2017-08-22	60	A	D	N	1	8	Discarded	Discarded	NA	Discarded	NA	NA	NA	NA
Pip	2017-08-22	901	A	D	F	1	9	Discarded	Discarded	42	Discarded	13	11.5	12	12.1667
Pip	2017-08-22	116	A	D	N	1	10	Discarded	Discarded	NA	Discarded	NA	NA	NA	NA
Pip	2017-08-22	313	A	D	N	2	1	Discarded	Discarded	68	Discarded	14	11	12	12.3333
Pip	2017-08-22	51	A	D	N	2	2	Discarded	Discarded	NA	Discarded	NA	NA	NA	NA
Pip	2017-08-22	47	A	D	F	2	3	Discarded	Discarded	NA	Discarded	NA	NA	NA	NA
Pip	2017-08-22	402	A	D	F	2	4	Discarded	Discarded	NA	Discarded	NA	NA	NA	NA
Pip	2017-08-22	321	A	D	N	2	5	Discarded	Discarded	50	Discarded	14	12.5	13	13.1667
Pip	2017-08-22	112	A	D	F	2	6	Discarded	Discarded	NA	Discarded	NA	NA	NA	NA
Pip	2017-08-22	357	A	D	N	2	7	Discarded	Discarded	38	Discarded	14	14	12	13.3333
Pip	2017-08-22	63	A	D	F	2	8	Discarded	Discarded	NA	Discarded	NA	NA	NA	NA
Pip	2017-08-22	395	A	D	F	2	9	Discarded	Discarded	36	Discarded	13.5	14	14	13.8333
Pip	2017-08-22	103	A	D	N	2	10	Discarded	Discarded	NA	Discarded	NA	NA	NA	NA
Pip	2017-08-29	54	A	D	F	3	1	Discarded	Discarded	NA	Discarded	NA	NA	NA	NA
Pip	2017-08-29	28	A	D	N	3	2	Discarded	Discarded	NA	Discarded	NA	NA	NA	NA
Pip	2017-08-29	51	A	D	F	3	3	Discarded	Discarded	NA	Discarded	NA	NA	NA	NA
Pip	2017-08-29	36	A	D	N	3	4	Discarded	Discarded	NA	Discarded	NA	NA	NA	NA
Pip	2017-08-29	36	A	D	N	3	5	Discarded	Discarded	NA	Discarded	NA	NA	NA	NA
Pip	2017-08-29	45	A	D	F	3	6	Discarded	Discarded	NA	Discarded	NA	NA	NA	NA
Pip	2017-08-29	47	A	D	N	3	7	Discarded	Discarded	NA	Discarded	NA	NA	NA	NA
Pip	2017-08-29	143	A	D	F	3	8	Discarded	Discarded	70	Discarded	12	13	12	12.3333
Pip	2017-08-29	57	A	D	F	3	9	Discarded	Discarded	NA	Discarded	NA	NA	NA	NA
Pip	2017-08-29	46	A	D	N	3	10	Discarded	Discarded	NA	Discarded	NA	NA	NA	NA
Pip	2017-09-03	43	A	D	F	4	1	Discarded	Discarded	NA	Discarded	NA	NA	NA	NA
Pip	2017-09-03	50	A	D	N	4	2	Discarded	Discarded	NA	Discarded	NA	NA	NA	NA
Pip	2017-09-03	44	A	D	N	4	3	Discarded	Discarded	NA	Discarded	NA	NA	NA	NA
Pip	2017-09-03	45	A	D	F	4	4	Discarded	Discarded	NA	Discarded	NA	NA	NA	NA
Pip	2017-09-03	61	A	D	F	4	5	Discarded	Discarded	NA	Discarded	NA	NA	NA	NA
Pip	2017-09-03	34	A	D	N	4	6	Discarded	Discarded	36	Discarded	14	12	12	12.6667
Pip	2017-09-03	67	A	D	N	4	7	Discarded	Discarded	42	Discarded	13	11.5	13	12.5
Pip	2017-09-03	132	A	D	F	4	8	Discarded	Discarded	86	Discarded	13	12	14	13
Pip	2017-09-03	120	A	D	N	4	9	Discarded	Discarded	72	Discarded	9	12.5	12	11.1667
Pip	2017-09-03	125	A	D	F	4	10	Discarded	Discarded	60	Discarded	10	9	13.5	10.8333
Pip	2017-09-07	326	A	D	F	5	1	Discarded	Discarded	39	Discarded	13	13	10.5	12.1667
Pip	2017-09-07	172	A	D	N	5	2	Discarded	Discarded	56	Discarded	12	25.5	15	17.5
Pip	2017-09-07	47	A	D	N	5	3	Discarded	Discarded	NA	Discarded	NA	NA	NA	NA
Pip	2017-09-07	47	A	D	F	5	4	Discarded	Discarded	NA	Discarded	NA	NA	NA	NA
Pip	2017-09-07	29	A	D	N	5	5	Discarded	Discarded	NA	Discarded	NA	NA	NA	NA
Pip	2017-09-07	39	A	D	N	5	6	Discarded	Discarded	NA	Discarded	NA	NA	NA	NA
Pip	2017-09-07	40	A	D	F	5	7	Discarded	Discarded	NA	Discarded	NA	NA	NA	NA
Pip	2017-09-07	110	A	D	F	5	8	Discarded	Discarded	NA	Discarded	NA	NA	NA	NA
Pip	2017-09-07	42	A	D	N	5	9	Discarded	Discarded	NA	Discarded	NA	NA	NA	NA
Pip	2017-09-07	49	A	D	F	5	10	Discarded	Discarded	NA	Discarded	NA	NA	NA	NA
Pip	2017-09-10	40	A	D	N	6	1	Discarded	Discarded	NA	Discarded	NA	NA	NA	NA
Pip	2017-09-10	157	A	D	F	6	2	Discarded	Discarded	91	Discarded	12	12	11	11.6667
Pip	2017-09-10	78	A	D	F	6	3	Discarded	Discarded	NA	Discarded	NA	NA	NA	NA
Pip	2017-09-10	107	A	D	N	6	4	Discarded	Discarded	NA	Discarded	NA	NA	NA	NA
Pip	2017-09-10	49	A	D	F	6	5	Discarded	Discarded	NA	Discarded	NA	NA	NA	NA
Pip	2017-09-10	50	A	D	F	6	6	Discarded	Discarded	NA	Discarded	NA	NA	NA	NA
Pip	2017-09-10	51	A	D	N	6	7	Discarded	Discarded	NA	Discarded	NA	NA	NA	NA
Pip	2017-09-10	116	A	D	F	6	8	Discarded	Discarded	NA	Discarded	NA	NA	NA	NA
Pip	2017-09-10	45	A	D	N	6	9	Discarded	Discarded	NA	Discarded	NA	NA	NA	NA
Pip	2017-09-10	54	A	D	N	6	10	Discarded	Discarded	NA	Discarded	NA	NA	NA	NA
Pip	2017-09-10	49	A	W	L	7	1	Discarded	Discarded	NA	Discarded	NA	NA	NA	NA
Pip	2017-09-10	901	A	W	S	7	2	Discarded	Discarded	97	Discarded	11	9.5	12	10.8333
Pip	2017-09-10	64	A	W	L	7	3	Discarded	Discarded	NA	Discarded	NA	NA	NA	NA
Pip	2017-09-12	60	A	W	L	7	4	Discarded	Discarded	67	Discarded	9.5	13	11.5	11.3333
Pip	2017-09-12	900	A	W	S	7	5	Discarded	Discarded	42	Discarded	12	11.5	13	12.1667
Pip	2017-09-12	36	A	W	L	7	6	Discarded	Discarded	NA	Discarded	NA	NA	NA	NA
Pip	2017-09-12	901	A	W	S	7	7	Discarded	Discarded	114	Discarded	13	6	13	10.6667
Pip	2017-09-12	44	A	W	L	7	8	Discarded	Discarded	NA	Discarded	NA	NA	NA	NA
Pip	2017-09-15	901	A	W	S	7	9	Discarded	Discarded	38	Discarded	11	9	11	10.3333
Pip	2017-09-15	901	A	W	S	7	10	Discarded	Discarded	200	Discarded	12	7	11.5	10.1667
Pip	2017-09-15	108	A	W	L	8	1	Discarded	Discarded	101	Discarded	12	9	13	11.3333
Pip	2017-09-15	155	A	W	L	8	2	Discarded	Discarded	97	Discarded	12	12	12	12
Pip	2017-09-15	901	A	W	S	8	3	Discarded	Discarded	71	Discarded	13	10	13	12
Pip	2017-09-15	32	A	W	L	8	4	Discarded	Discarded	NA	Discarded	NA	NA	NA	NA
Pip	2017-09-15	901	A	W	S	8	5	Discarded	Discarded	85	Discarded	13	11	12	12
Pip	2017-09-15	32	A	W	L	8	6	Discarded	Discarded	NA	Discarded	NA	NA	NA	NA
Pip	2017-09-19	903	A	W	S	8	7	Discarded	Discarded	98	Discarded	12.5	9	12	11.1667
Pip	2017-09-19	39	A	W	L	8	8	Discarded	Discarded	NA	Discarded	NA	NA	NA	NA
Pip	2017-09-19	901	A	W	S	8	9	Discarded	Discarded	60	Discarded	12	12.5	12	12.1667
Pip	2017-09-19	901	A	W	S	8	10	Discarded	Discarded	37	Discarded	13	12.5	10	11.8333
Pip	2017-09-19	108	A	W	L	9	1	Discarded	Discarded	NA	Discarded	NA	NA	NA	NA
Pip	2017-09-19	57	A	W	L	9	2	Discarded	Discarded	NA	Discarded	NA	NA	NA	NA
Pip	2017-09-23	901	A	W	S	9	3	Discarded	Discarded	68	Discarded	12.5	12	13	12.5
Pip	2017-09-23	41	A	W	L	9	4	Discarded	Discarded	NA	Discarded	NA	NA	NA	NA
Pip	2017-09-23	900	A	W	S	9	5	Discarded	Discarded	92	Discarded	13	11	13	12.3333
Pip	2017-09-23	40	A	W	L	9	6	Discarded	Discarded	NA	Discarded	NA	NA	NA	NA
Pip	2017-09-23	910	A	W	S	9	7	Discarded	Discarded	58	Discarded	13	12.5	14	13.1667
Pip	2017-09-23	27	A	W	L	9	8	Discarded	Discarded	NA	Discarded	NA	NA	NA	NA
Pip	2017-09-26	900	A	W	S	9	9	Discarded	Discarded	76	Discarded	12	11	12.5	11.8333
Pip	2017-09-26	992	A	W	S	9	10	Discarded	Discarded	136	Discarded	12	11	13	12
Pip	2017-09-26	38	A	W	L	10	1	Discarded	Discarded	NA	Discarded	NA	NA	NA	NA
Pip	2017-09-26	924	A	W	S	10	2	Discarded	Discarded	40	Discarded	12.5	11	12.5	12
Pip	2017-09-26	46	A	W	L	10	3	Discarded	Discarded	NA	Discarded	NA	NA	NA	NA
Pip	2017-09-26	36	A	W	L	10	4	Discarded	Discarded	NA	Discarded	NA	NA	NA	NA
Pip	2017-09-30	901	A	W	S	10	5	Discarded	Discarded	71	Discarded	13	10	12	11.6667
Pip	2017-09-30	38	A	W	L	10	6	Discarded	Discarded	NA	Discarded	NA	NA	NA	NA
Pip	2017-09-30	901	A	W	S	10	7	Discarded	Discarded	134	Discarded	14	11	13.5	12.8333
Pip	2017-09-30	37	A	W	L	10	8	Discarded	Discarded	NA	Discarded	NA	NA	NA	NA
Pip	2017-09-30	905	A	W	S	10	9	Discarded	Discarded	166	Discarded	13	11	14	12.6667
Pip	2017-09-30	900	A	W	S	10	10	Discarded	Discarded	49	Discarded	13	11	12	12
Pip	2017-09-30	39	A	W	L	11	1	Discarded	Discarded	NA	Discarded	NA	NA	NA	NA
Pip	2017-10-03	941	A	W	S	11	2	Discarded	Discarded	168	Discarded	11.5	9	12	10.8333
Pip	2017-10-03	43	A	W	L	11	3	Discarded	Discarded	NA	Discarded	NA	NA	NA	NA
Pip	2017-10-03	933	A	W	S	11	4	Discarded	Discarded	74	Discarded	17	11	13	13.6667
Pip	2017-10-03	43	A	W	L	11	5	Discarded	Discarded	NA	Discarded	NA	NA	NA	NA
Pip	2017-10-03	43	A	W	L	11	6	Discarded	Discarded	NA	Discarded	NA	NA	NA	NA
Pip	2017-10-03	901	A	W	S	11	7	Discarded	Discarded	74	Discarded	14	9.5	13	12.1667
Pip	2017-10-03	160	A	W	L	11	8	Discarded	Discarded	49	Discarded	14	11.5	12	12.5
Pip	2017-10-05	901	A	W	S	11	9	Discarded	Discarded	45	Discarded	13	12	13	12.6667
Pip	2017-10-05	908	A	W	S	11	10	Discarded	Discarded	49	Discarded	11	9	12	10.6667
Pip	2017-10-05	34	A	W	L	12	1	Discarded	Discarded	NA	Discarded	NA	NA	NA	NA
Pip	2017-10-05	901	A	W	S	12	2	Discarded	Discarded	38	Discarded	16	14	16	15.3333
Pip	2017-10-05	38	A	W	L	12	3	Discarded	Discarded	NA	Discarded	NA	NA	NA	NA
Pip	2017-10-05	901	A	W	S	12	4	Discarded	Discarded	75	Discarded	12	11	11	11.3333
Pip	2017-10-05	36	A	W	L	12	5	Discarded	Discarded	NA	Discarded	NA	NA	NA	NA
Pip	2017-10-10	901	A	W	S	12	6	Discarded	Discarded	64	Discarded	13	10	12	11.6667
Pip	2017-10-10	43	A	W	L	12	7	Discarded	Discarded	NA	Discarded	NA	NA	NA	NA
Pip	2017-10-10	900	A	W	S	12	8	Discarded	Discarded	200	Discarded	12	11.5	12	11.8333
Pip	2017-10-10	39	A	W	L	12	9	Discarded	Discarded	NA	Discarded	NA	NA	NA	NA
Pip	2017-10-10	901	A	W	S	12	10	Discarded	Discarded	168	Discarded	12	11	12	11.6667
Dol	2017-06-29	901	B	W	L	1	1	Discarded	Discarded	NA	Discarded	NA	NA	NA	NA
Dol	2017-07-12	517	B	W	L	1	2	Discarded	Discarded	NA	Discarded	NA	NA	NA	NA
Dol	2017-07-12	927	B	W	S	1	3	Discarded	Discarded	NA	Discarded	NA	NA	NA	NA
Dol	2017-07-15	901	B	W	S	1	4	Discarded	Discarded	NA	Discarded	NA	NA	NA	NA
Dol	2017-10-11	44	B	W	L	1	5	Discarded	Discarded	NA	Discarded	NA	NA	NA	NA
Dol	2017-10-11	856	B	W	L	1	6	Discarded	Discarded	87	Discarded	12	15	14	13.6667
Dol	2017-10-17	902	B	W	S	1	7	Discarded	Discarded	59	Discarded	12	10.5	12	11.5
Dol	2017-10-17	547	B	W	L	1	8	Discarded	Discarded	52	Discarded	14	14	16	14.6667
Dol	2017-10-17	901	B	W	S	1	9	Discarded	Discarded	34	Discarded	14.5	14	14.5	14.3333
Dol	2017-10-17	901	B	W	S	1	10	Discarded	Discarded	42	Discarded	31	20	31	27.3333
Dol	2017-10-17	593	B	W	L	2	1	Discarded	Discarded	111	Discarded	14	14	14	14
Dol	2017-10-18	53	B	W	L	2	2	Discarded	Discarded	NA	Discarded	NA	NA	NA	NA
Dol	2017-10-18	901	B	W	S	2	3	Discarded	Discarded	74	Discarded	16	16	15.5	15.8333
Dol	2017-10-18	205	B	W	L	2	4	Discarded	Discarded	36	Discarded	12.5	12	12.5	12.3333
Dol	2017-10-18	900	B	W	S	2	5	Discarded	Discarded	NA	Discarded	NA	NA	NA	NA
Dol	2017-10-18	901	B	W	S	2	6	Discarded	Discarded	32	Discarded	11	16	13	13.3333
Dol	2017-10-18	171	B	W	L	2	7	Discarded	Discarded	NA	Discarded	NA	NA	NA	NA
Dol	2017-10-18	900	B	W	S	2	8	Discarded	Discarded	60	Discarded	19	19	29	22.3333
Dol	2017-10-25	69	B	W	L	2	9	Discarded	Discarded	NA	Discarded	NA	NA	NA	NA
Dol	2017-10-25	944	B	W	S	2	10	Discarded	Discarded	41	Discarded	11	12	10	11
Dol	2017-10-25	901	B	W	S	3	1	Discarded	Discarded	NA	Discarded	NA	NA	NA	NA
Dol	2017-10-25	199	B	W	L	3	2	Discarded	Discarded	NA	Discarded	NA	NA	NA	NA
Dol	2017-10-25	56	B	W	L	3	3	Discarded	Discarded	NA	Discarded	NA	NA	NA	NA
Dol	2017-10-27	901	B	W	S	3	4	Discarded	Discarded	47	Discarded	12	12	12	12
Dol	2017-10-27	928	B	W	S	3	5	Discarded	Discarded	39	Discarded	11	12	11	11.3333
Dol	2017-10-27	42	B	W	L	3	6	Discarded	Discarded	NA	Discarded	NA	NA	NA	NA
Dol	2017-10-27	901	B	W	S	3	7	Discarded	Discarded	40	Discarded	12	12	12.5	12.1667
Dol	2017-10-27	36	B	W	L	3	8	Discarded	Discarded	NA	Discarded	NA	NA	NA	NA
Dol	2017-10-27	901	B	W	S	3	9	Discarded	Discarded	NA	Discarded	NA	NA	NA	NA
Dol	2017-10-27	118	B	W	L	3	10	Discarded	Discarded	NA	Discarded	NA	NA	NA	NA
Dol	2017-10-31	928	B	W	S	4	1	Discarded	Discarded	113	Discarded	13	12	15	13.3333
Dol	2017-10-31	54	B	W	L	4	2	Discarded	Discarded	NA	Discarded	NA	NA	NA	NA
Dol	2017-10-31	223	B	W	L	4	3	Discarded	Discarded	80	Discarded	13	11.5	11.5	12
Dol	2017-10-31	903	B	W	S	4	4	Discarded	Discarded	NA	Discarded	NA	NA	NA	NA
Dol	2017-10-31	108	B	W	L	4	5	Discarded	Discarded	116	Discarded	12	10.5	13	11.8333
Dol	2017-11-02	900	B	W	S	4	6	Discarded	Discarded	35	Discarded	12	8.5	11.5	10.6667
Dol	2017-11-02	53	B	W	L	4	7	Discarded	Discarded	NA	Discarded	NA	NA	NA	NA
Dol	2017-11-02	918	B	W	S	4	8	Discarded	Discarded	39	Discarded	23	23	18.5	21.5
Dol	2017-11-02	104	B	W	L	4	9	Discarded	Discarded	NA	Discarded	NA	NA	NA	NA
Dol	2017-11-02	912	B	W	S	4	10	Discarded	Discarded	30	Discarded	10	10.5	12.5	11
Dol	2017-11-02	901	B	W	S	5	1	Discarded	Discarded	77	Discarded	45	39	35.5	39.8333
Dol	2017-11-02	109	B	W	L	5	2	Discarded	Discarded	NA	Discarded	NA	NA	NA	NA
Dol	2017-11-03	901	B	W	S	5	3	Discarded	Discarded	54	Discarded	13	10	11.5	11.5
Dol	2017-11-03	404	B	W	L	5	4	Discarded	Discarded	83	Discarded	12	11	11	11.3333
Dol	2017-11-03	901	B	W	S	5	5	Discarded	Discarded	37	Discarded	13	10	13.5	12.1667
Dol	2017-11-03	49	B	W	L	5	6	Discarded	Discarded	NA	Discarded	NA	NA	NA	NA
Dol	2017-11-03	40	B	W	L	5	7	Discarded	Discarded	NA	Discarded	NA	NA	NA	NA
Dol	2017-11-03	902	B	W	S	5	8	Discarded	Discarded	58	Discarded	11.5	12	14.5	12.6667
Dol	2017-11-03	36	B	W	L	5	9	Discarded	Discarded	NA	Discarded	NA	NA	NA	NA
Dol	2017-11-07	901	B	W	S	5	10	Discarded	Discarded	85	Discarded	13.5	13	12	12.8333
Dol	2017-11-07	900	B	W	S	6	1	Discarded	Discarded	130	Discarded	13	14	11.5	12.8333
Dol	2017-11-07	85	B	W	L	6	2	Discarded	Discarded	90	Discarded	12	11	11	11.3333
Dol	2017-11-07	912	B	W	S	6	3	Discarded	Discarded	32	Discarded	23	25	22.5	23.5
Dol	2017-11-07	57	B	W	L	6	4	Discarded	Discarded	NA	Discarded	NA	NA	NA	NA
Dol	2017-11-07	903	B	W	S	6	5	Discarded	Discarded	51	Discarded	42	37	42.5	40.5
Dol	2017-11-07	83	B	W	L	6	6	Discarded	Discarded	NA	Discarded	NA	NA	NA	NA
Dol	2017-11-10	901	B	W	S	6	7	Discarded	Discarded	126	Discarded	12.5	8	11	10.5
Dol	2017-11-10	900	B	W	S	6	8	Discarded	Discarded	35	Discarded	23.5	17	15	18.5
Dol	2017-11-10	39	B	W	L	6	9	Discarded	Discarded	NA	Discarded	NA	NA	NA	NA
Dol	2017-11-10	100	B	W	L	6	10	Discarded	Discarded	106	Discarded	13.5	10	14	12.5
Dol	2017-11-10	50	B	D	F	7	1	Discarded	Discarded	NA	Discarded	NA	NA	NA	NA
Dol	2017-11-10	43	B	D	N	7	2	Discarded	Discarded	NA	Discarded	NA	NA	NA	NA
Dol	2017-11-10	50	B	D	F	7	3	Discarded	Discarded	NA	Discarded	NA	NA	NA	NA
Dol	2017-11-10	54	B	D	N	7	4	Discarded	Discarded	NA	Discarded	NA	NA	NA	NA
Dol	2017-11-10	40	B	D	N	7	5	Discarded	Discarded	NA	Discarded	NA	NA	NA	NA
Dol	2017-11-10	197	B	D	F	7	6	Discarded	Discarded	115	Discarded	13.5	11	11	11.8333
Dol	2017-11-11	53	B	D	N	7	7	Discarded	Discarded	NA	Discarded	NA	NA	NA	NA
Dol	2017-11-11	52	B	D	F	7	8	Discarded	Discarded	NA	Discarded	NA	NA	NA	NA
Dol	2017-11-11	54	B	D	F	7	9	Discarded	Discarded	NA	Discarded	NA	NA	NA	NA
Dol	2017-11-11	54	B	D	N	7	10	Discarded	Discarded	NA	Discarded	NA	NA	NA	NA
Dol	2017-11-11	42	B	D	F	8	1	Discarded	Discarded	NA	Discarded	NA	NA	NA	NA
Dol	2017-11-11	42	B	D	N	8	2	Discarded	Discarded	NA	Discarded	NA	NA	NA	NA
Dol	2017-11-11	56	B	D	N	8	3	Discarded	Discarded	NA	Discarded	NA	NA	NA	NA
Dol	2017-11-11	49	B	D	F	8	4	Discarded	Discarded	NA	Discarded	NA	NA	NA	NA
Dol	2017-11-11	55	B	D	F	8	5	Discarded	Discarded	NA	Discarded	NA	NA	NA	NA
Dol	2017-11-11	49	B	D	N	8	6	Discarded	Discarded	NA	Discarded	NA	NA	NA	NA
Dol	2017-11-14	50	B	D	N	8	7	Discarded	Discarded	NA	Discarded	NA	NA	NA	NA
Dol	2017-11-14	63	B	D	F	8	8	Discarded	Discarded	NA	Discarded	NA	NA	NA	NA
Dol	2017-11-14	52	B	D	N	8	9	Discarded	Discarded	NA	Discarded	NA	NA	NA	NA
Dol	2017-11-14	60	B	D	F	8	10	Discarded	Discarded	NA	Discarded	NA	NA	NA	NA
Dol	2017-11-14	43	B	D	N	9	1	Discarded	Discarded	NA	Discarded	NA	NA	NA	NA
Dol	2017-11-14	49	B	D	N	9	2	Discarded	Discarded	NA	Discarded	NA	NA	NA	NA
Dol	2017-11-14	48	B	D	F	9	3	Discarded	Discarded	NA	Discarded	NA	NA	NA	NA
Dol	2017-11-14	36	B	D	N	9	4	Discarded	Discarded	NA	Discarded	NA	NA	NA	NA
Dol	2017-11-14	50	B	D	F	9	5	Discarded	Discarded	NA	Discarded	NA	NA	NA	NA
Dol	2017-11-14	48	B	D	N	9	6	Discarded	Discarded	NA	Discarded	NA	NA	NA	NA
Dol	2017-11-15	110	B	D	F	9	7	Discarded	Discarded	NA	Discarded	NA	NA	NA	NA
Dol	2017-11-15	37	B	D	N	9	8	Discarded	Discarded	NA	Discarded	NA	NA	NA	NA
Dol	2017-11-15	44	B	D	F	9	9	Discarded	Discarded	NA	Discarded	NA	NA	NA	NA
Dol	2017-11-15	43	B	D	F	9	10	Discarded	Discarded	NA	Discarded	NA	NA	NA	NA
Dol	2017-11-15	45	B	D	N	10	1	Discarded	Discarded	NA	Discarded	NA	NA	NA	NA
Dol	2017-11-15	39	B	D	F	10	2	Discarded	Discarded	NA	Discarded	NA	NA	NA	NA
Dol	2017-11-15	47	B	D	F	10	3	Discarded	Discarded	NA	Discarded	NA	NA	NA	NA
Dol	2017-11-15	41	B	D	N	10	4	Discarded	Discarded	NA	Discarded	NA	NA	NA	NA
Dol	2017-11-15	127	B	D	F	10	5	Discarded	Discarded	NA	Discarded	NA	NA	NA	NA
Dol	2017-11-15	45	B	D	F	10	6	Discarded	Discarded	NA	Discarded	NA	NA	NA	NA
Dol	2017-11-16	36	B	D	N	10	7	Discarded	Discarded	NA	Discarded	NA	NA	NA	NA
Dol	2017-11-16	139	B	D	F	10	8	Discarded	Discarded	NA	Discarded	NA	NA	NA	NA
Dol	2017-11-16	45	B	D	N	10	9	Discarded	Discarded	NA	Discarded	NA	NA	NA	NA
Dol	2017-11-16	36	B	D	N	10	10	Discarded	Discarded	NA	Discarded	NA	NA	NA	NA
Dol	2017-11-16	44	B	D	F	11	1	Discarded	Discarded	NA	Discarded	NA	NA	NA	NA
Dol	2017-11-16	113	B	D	F	11	2	Discarded	Discarded	NA	Discarded	NA	NA	NA	NA
Dol	2017-11-16	37	B	D	N	11	3	Discarded	Discarded	NA	Discarded	NA	NA	NA	NA
Dol	2017-11-16	41	B	D	N	11	4	Discarded	Discarded	NA	Discarded	NA	NA	NA	NA
Dol	2017-11-16	81	B	D	F	11	5	Discarded	Discarded	NA	Discarded	NA	NA	NA	NA
Dol	2017-11-16	45	B	D	N	11	6	Discarded	Discarded	NA	Discarded	NA	NA	NA	NA
Dol	2017-11-22	45	B	D	F	11	7	Discarded	Discarded	NA	Discarded	NA	NA	NA	NA
Dol	2017-11-22	46	B	D	N	11	8	Discarded	Discarded	NA	Discarded	NA	NA	NA	NA
Dol	2017-11-22	90	B	D	F	11	9	Discarded	Discarded	NA	Discarded	NA	NA	NA	NA
Dol	2017-11-22	65	B	D	N	11	10	Discarded	Discarded	NA	Discarded	NA	NA	NA	NA
Dol	2017-11-22	52	B	D	F	12	1	Discarded	Discarded	NA	Discarded	NA	NA	NA	NA
Dol	2017-11-22	53	B	D	N	12	2	Discarded	Discarded	NA	Discarded	NA	NA	NA	NA
Dol	2017-11-22	57	B	D	F	12	3	Discarded	Discarded	NA	Discarded	NA	NA	NA	NA
Dol	2017-11-22	46	B	D	N	12	4	Discarded	Discarded	NA	Discarded	NA	NA	NA	NA
Dol	2017-11-22	42	B	D	F	12	5	Discarded	Discarded	NA	Discarded	NA	NA	NA	NA
Dol	2017-11-22	77	B	D	F	12	6	Discarded	Discarded	NA	Discarded	NA	NA	NA	NA
Dol	2017-11-24	42	B	D	N	12	7	Discarded	Discarded	NA	Discarded	NA	NA	NA	NA
Dol	2017-11-24	43	B	D	N	12	8	Discarded	Discarded	NA	Discarded	NA	NA	NA	NA
Dol	2017-11-24	36	B	D	F	12	9	Discarded	Discarded	NA	Discarded	NA	NA	NA	NA
Dol	2017-11-24	41	B	D	N	12	10	Discarded	Discarded	NA	Discarded	NA	NA	NA	NA
Kiw	2017-06-29	901	B	W	L	1	1	Discarded	Discarded	NA	Discarded	NA	NA	NA	NA
Kiw	2017-07-20	57	B	W	L	1	2	Discarded	Discarded	NA	Discarded	NA	NA	NA	NA
Kiw	2017-07-20	903	B	W	S	1	3	Discarded	Discarded	NA	Discarded	NA	NA	NA	NA
Kiw	2017-08-22	901	B	W	S	1	4	Discarded	Discarded	NA	Discarded	NA	NA	NA	NA
Kiw	2017-08-22	70	B	W	L	1	5	Discarded	Discarded	NA	Discarded	NA	NA	NA	NA
Kiw	2017-08-22	44	B	W	L	1	6	Discarded	Discarded	NA	Discarded	NA	NA	NA	NA
Kiw	2017-08-22	903	B	W	S	1	7	Discarded	Discarded	84	Discarded	15.5	14	14	14.5
Kiw	2017-08-29	202	B	W	L	1	8	Discarded	Discarded	84	Discarded	15.5	12	15	14.1667
Kiw	2017-08-29	911	B	W	S	1	9	Discarded	Discarded	67	Discarded	13.5	12	13	12.8333
Kiw	2017-08-29	901	B	W	S	1	10	Discarded	Discarded	28	Discarded	14.5	13	13.5	13.6667
Kiw	2017-08-29	45	B	W	L	2	1	Discarded	Discarded	NA	Discarded	NA	NA	NA	NA
Kiw	2017-08-29	901	B	W	S	2	2	Discarded	Discarded	40	Discarded	14.5	14	14	14.1667
Kiw	2017-08-29	43	B	W	L	2	3	Discarded	Discarded	NA	Discarded	NA	NA	NA	NA
Kiw	2017-09-03	901	B	W	S	2	4	Discarded	Discarded	193	Discarded	13	13.5	13	13.1667
Kiw	2017-09-03	53	B	W	L	2	5	Discarded	Discarded	NA	Discarded	NA	NA	NA	NA
Kiw	2017-09-03	902	B	W	S	2	6	Discarded	Discarded	42	Discarded	12	13.5	14.5	13.3333
Kiw	2017-09-03	65	B	W	L	2	7	Discarded	Discarded	NA	Discarded	NA	NA	NA	NA
Kiw	2017-09-03	901	B	W	S	2	8	Discarded	Discarded	85	Discarded	17	14	18.5	16.5
Kiw	2017-09-03	82	B	W	L	2	9	Discarded	Discarded	NA	Discarded	NA	NA	NA	NA
Kiw	2017-09-03	901	B	W	S	2	10	Discarded	Discarded	79	Discarded	12	14	21	15.6667
Kiw	2017-09-03	54	B	W	L	3	1	Discarded	Discarded	NA	Discarded	NA	NA	NA	NA
Kiw	2017-09-03	59	B	W	L	3	2	Discarded	Discarded	NA	Discarded	NA	NA	NA	NA
Kiw	2017-09-07	952	B	W	S	3	3	Discarded	Discarded	200	Discarded	18.5	14	17	16.5
Kiw	2017-09-07	51	B	W	L	3	4	Discarded	Discarded	NA	Discarded	NA	NA	NA	NA
Kiw	2017-09-07	900	B	W	S	3	5	Discarded	Discarded	129	Discarded	19	12.5	15	15.5
Kiw	2017-09-07	52	B	W	L	3	6	Discarded	Discarded	NA	Discarded	NA	NA	NA	NA
Kiw	2017-09-07	901	B	W	S	3	7	Discarded	Discarded	200	Discarded	16	12	17	15
Kiw	2017-09-07	44	B	W	L	3	8	Discarded	Discarded	NA	Discarded	NA	NA	NA	NA
Kiw	2017-09-07	901	B	W	S	3	9	Discarded	Discarded	200	Discarded	16.5	14	16	15.5
Kiw	2017-09-10	901	B	W	S	3	10	Discarded	Discarded	200	Discarded	15	15	14	14.6667
Kiw	2017-09-10	85	B	W	L	4	1	Discarded	Discarded	NA	Discarded	NA	NA	NA	NA
Kiw	2017-09-10	906	B	W	S	4	2	Discarded	Discarded	58	Discarded	11	12	11	11.3333
Kiw	2017-09-10	236	B	W	L	4	3	Discarded	Discarded	84	Discarded	14.5	12.5	14.5	13.8333
Kiw	2017-09-10	905	B	W	S	4	4	Discarded	Discarded	200	Discarded	15	12.5	14	13.8333
Kiw	2017-09-10	44	B	W	L	4	5	Discarded	Discarded	NA	Discarded	NA	NA	NA	NA
Kiw	2017-09-10	901	B	W	S	4	6	Discarded	Discarded	152	Discarded	15	11.5	20	15.5
Kiw	2017-09-10	86	B	W	L	4	7	Discarded	Discarded	NA	Discarded	NA	NA	NA	NA
Kiw	2017-09-12	901	B	W	S	4	8	Discarded	Discarded	200	Discarded	14	14	15	14.3333
Kiw	2017-09-12	902	B	W	S	4	9	Discarded	Discarded	200	Discarded	14	12.5	16	14.1667
Kiw	2017-09-12	85	B	W	L	4	10	Discarded	Discarded	66	Discarded	16.5	13.5	14	14.6667
Kiw	2017-09-12	83	B	W	L	5	1	Discarded	Discarded	65	Discarded	16.5	13.5	14	14.6667
Kiw	2017-09-12	910	B	W	S	5	2	Discarded	Discarded	76	Discarded	16	18	19.5	17.8333
Kiw	2017-09-12	36	B	W	L	5	3	Discarded	Discarded	NA	Discarded	NA	NA	NA	NA
Kiw	2017-09-15	901	B	W	S	5	4	Discarded	Discarded	110	Discarded	14	15	14	14.3333
Kiw	2017-09-15	901	B	W	S	5	5	Discarded	Discarded	33	Discarded	14	12.5	12	12.8333
Kiw	2017-09-15	64	B	W	L	5	6	Discarded	Discarded	NA	Discarded	NA	NA	NA	NA
Kiw	2017-09-15	901	B	W	S	5	7	Discarded	Discarded	137	Discarded	14	18	17.5	16.5
Kiw	2017-09-15	201	B	W	L	5	8	Discarded	Discarded	NA	Discarded	NA	NA	NA	NA
Kiw	2017-09-15	901	B	W	S	5	9	Discarded	Discarded	200	Discarded	17.5	15	15	15.8333
Kiw	2017-09-15	47	B	W	L	5	10	Discarded	Discarded	NA	Discarded	NA	NA	NA	NA
Kiw	2017-06-19	901	B	W	S	6	1	Discarded	Discarded	172	Discarded	14	14	13	13.6667
Kiw	2017-06-19	57	B	W	L	6	2	Discarded	Discarded	NA	Discarded	NA	NA	NA	NA
Kiw	2017-06-19	45	B	W	L	6	3	Discarded	Discarded	NA	Discarded	NA	NA	NA	NA
Kiw	2017-06-19	901	B	W	S	6	4	Discarded	Discarded	167	Discarded	14.5	12	22	16.1667
Kiw	2017-06-19	53	B	W	L	6	5	Discarded	Discarded	NA	Discarded	NA	NA	NA	NA
Kiw	2017-06-19	901	B	W	S	6	6	Discarded	Discarded	109	Discarded	29.5	25	13	22.5
Kiw	2017-09-23	901	B	W	S	6	7	Discarded	Discarded	170	Discarded	13	13.5	13	13.1667
Kiw	2017-09-23	81	B	W	L	6	8	Discarded	Discarded	100	Discarded	14	15	14	14.3333
Kiw	2017-09-23	45	B	W	L	6	9	Discarded	Discarded	NA	Discarded	NA	NA	NA	NA
Kiw	2017-09-23	602	B	W	S	6	10	Discarded	Discarded	NA	Discarded	NA	NA	NA	NA
Kiw	2017-09-23	51	B	D	F	7	1	Discarded	Discarded	NA	Discarded	NA	NA	NA	NA
Kiw	2017-09-23	203	B	D	N	7	2	Discarded	Discarded	NA	Discarded	NA	NA	NA	NA
Kiw	2017-09-23	117	B	D	F	7	3	Discarded	Discarded	NA	Discarded	NA	NA	NA	NA
Kiw	2017-09-23	41	B	D	N	7	4	Discarded	Discarded	NA	Discarded	NA	NA	NA	NA
Kiw	2017-09-23	366	B	D	N	7	5	Discarded	Discarded	NA	Discarded	NA	NA	NA	NA
Kiw	2017-09-23	47	B	D	F	7	6	Discarded	Discarded	NA	Discarded	NA	NA	NA	NA
Kiw	2017-09-23	245	B	D	F	7	7	Discarded	Discarded	196	Discarded	18	17.5	17	17.5
Kiw	2017-09-26	80	B	D	N	7	8	Discarded	Discarded	NA	Discarded	NA	NA	NA	NA
Kiw	2017-09-26	116	B	D	N	7	9	Discarded	Discarded	NA	Discarded	NA	NA	NA	NA
Kiw	2017-09-26	166	B	D	F	7	10	Discarded	Discarded	NA	Discarded	NA	NA	NA	NA
Kiw	2017-09-26	161	B	D	F	8	1	Discarded	Discarded	NA	Discarded	NA	NA	NA	NA
Kiw	2017-09-26	49	B	D	N	8	2	Discarded	Discarded	NA	Discarded	NA	NA	NA	NA
Kiw	2017-09-26	54	B	D	F	8	3	Discarded	Discarded	NA	Discarded	NA	NA	NA	NA
Kiw	2017-09-26	30	B	D	N	8	4	Discarded	Discarded	NA	Discarded	NA	NA	NA	NA
Kiw	2017-09-26	312	B	D	F	8	5	Discarded	Discarded	NA	Discarded	NA	NA	NA	NA
Kiw	2017-09-26	47	B	D	F	8	6	Discarded	Discarded	NA	Discarded	NA	NA	NA	NA
Kiw	2017-09-26	48	B	D	N	8	7	Discarded	Discarded	NA	Discarded	NA	NA	NA	NA
Kiw	2017-09-26	43	B	D	N	8	8	Discarded	Discarded	NA	Discarded	NA	NA	NA	NA
Kiw	2017-09-30	230	B	D	F	8	9	Discarded	Discarded	49	Discarded	15	11	12	12.6667
[truncated: 5,921 more rows]
[truncated: 34 more columns]
